# Supplementary material for: TBX2 is a neuroblastoma core regulatory circuitry component enhancing MYCN/FOXM1 reactivation of DREAM targets
Source: Nat Commun. 2018 Nov 19;9:4866. doi: 10.1038/s41467-018-06699-9 (PMC6242972; doi:10.1038/s41467-018-06699-9)
Supplement: Supplementary file 4 — Supplementary Data 1 [file 41467_2018_6699_MOESM4_ESM.xlsx]

## Sheet: Sheet1
Supplementary Data 1: De novo and known homer motif enrichment (p.val < 1e-10) in the TBX2 bound regions in IMR-32 cells
Motif Name / Best Matcha	Consensus	P-value	% Target	% Backb	Known/De novoc
NeuroD1(bHLH)/Islet-NeuroD1-ChIP-Seq(GSE30298)/Homer(0.966)	AMCAGATGGC	1e-63	0.2456	0.047	De novo
NeuroG2(bHLH)/Fibroblast-NeuroG2-ChIP-Seq(GSE75910)/Homer	ACCATCTGTT	1e-57	0.4444	0.1484	known
Lhx8/MA0705.1/Jaspar(0.950)	CTAATTRGMN	1e-56	0.5692	0.24	De novo
NeuroD1(bHLH)/Islet-NeuroD1-ChIP-Seq(GSE30298)/Homer	GCCATCTGTT	1e-53	0.3099	0.0764	known
Atoh1(bHLH)/Cerebellum-Atoh1-ChIP-Seq(GSE22111)/Homer	VNRVCAGCTGGY	1e-52	0.3684	0.1096	known
Olig2(bHLH)/Neuron-Olig2-ChIP-Seq(GSE30882)/Homer	RCCATMTGTT	1e-47	0.4503	0.1733	known
TBX2/MA0688.1/Jaspar(0.799)	TTTGACRCCT	1e-41	0.3431	0.1155	De novo
Phox2a(Homeobox)/Neuron-Phox2a-ChIP-Seq(GSE31456)/Homer	YTAATYNRATTA	1e-40	0.1813	0.0327	known
Lhx1(Homeobox)/EmbryoCarcinoma-Lhx1-ChIP-Seq(GSE70957)/Homer	NNYTAATTAR	1e-37	0.3197	0.1077	known
Lhx3(Homeobox)/Neuron-Lhx3-ChIP-Seq(GSE31456)/Homer	ADBTAATTAR	1e-37	0.3957	0.1582	known
Prop1(Homeobox)/GHFT1-PROP1.biotin-ChIP-Seq(GSE77302)/Homer	NTAATBNAATTA	1e-35	0.2222	0.0561	known
Ascl1(bHLH)/NeuralTubes-Ascl1-ChIP-Seq(GSE55840)/Homer	NNVVCAGCTGBN	1e-31	0.386	0.1667	known
Lhx2(Homeobox)/HFSC-Lhx2-ChIP-Seq(GSE48068)/Homer	TAATTAGN	1e-31	0.2904	0.1021	known
Tgif2(Homeobox)/mES-Tgif2-ChIP-Seq(GSE55404)/Homer	TGTCANYT	1e-28	0.538	0.2992	known
Tbx5(T-box)/HL1-Tbx5.biotin-ChIP-Seq(GSE21529)/Homer	AGGTGTCA	1e-25	0.5068	0.2833	known
Nkx6.1(Homeobox)/Islet-Nkx6.1-ChIP-Seq(GSE40975)/Homer	GKTAATGR	1e-24	0.4639	0.2541	known
NFIA/MA0670.1/Jaspar(0.744)	TGTCATTTGGCA	1e-22	0.1618	0.0452	De novo
SCL(bHLH)/HPC7-Scl-ChIP-Seq(GSE13511)/Homer	AVCAGCTG	1e-21	0.6608	0.4511	known
MEIS1/MA0498.2/Jaspar(0.712)	CCCAATCTGTCA	1e-19	0.1774	0.0594	De novo
Ptf1a(bHLH)/Panc1-Ptf1a-ChIP-Seq(GSE47459)/Homer	ACAGCTGTTN	1e-19	0.4659	0.2742	known
Isl1(Homeobox)/Neuron-Isl1-ChIP-Seq(GSE31456)/Homer	CTAATKGV	1e-17	0.3353	0.1757	known
Eomes(T-box)/H9-Eomes-ChIP-Seq(GSE26097)/Homer	ATTAACACCT	1e-17	0.3392	0.1812	known
Hoxa9/MA0594.1/Jaspar(0.861)	CCATAAAYCA	1e-16	0.1072	0.0283	De novo
Tgif1(Homeobox)/mES-Tgif1-ChIP-Seq(GSE55404)/Homer	YTGWCADY	1e-16	0.4464	0.273	known
Nanog(Homeobox)/mES-Nanog-ChIP-Seq(GSE11724)/Homer	RGCCATTAAC	1e-16	0.575	0.3938	known
HEB(bHLH)/mES-Heb-ChIP-Seq(GSE53233)/Homer	VCAGCTGBNN	1e-16	0.3587	0.2011	known
PB0150.1_Mybl1_2/Jaspar(0.649)	GCGACWBTTG	1e-15	0.0448	0.0046	De novo
GFY(?)/Promoter/Homer(0.869)	GGGAGATGTAGT	1e-14	0.0448	0.0048	De novo
PB0016.1_Foxj1_1/Jaspar(0.740)	AGATTAAACAGA	1e-14	0.0175	0.0002	De novo
PB0040.1_Lef1_1/Jaspar(0.706)	GCCCTTTGGTCA	1e-14	0.0117	0	De novo
Tcf21(bHLH)/ArterySmoothMuscle-Tcf21-ChIP-Seq(GSE61369)/Homer	NAACAGCTGG	1e-14	0.2203	0.1001	known
Hand2(bHLH)/Mesoderm-Hand2-ChIP-Seq(GSE61475)/Homer	TGACANARRCCAGRC	1e-14	0.1189	0.0372	known
Ap4(bHLH)/AML-Tfap4-ChIP-Seq(GSE45738)/Homer	NAHCAGCTGD	1e-14	0.2515	0.1258	known
GATA3(Zf)/iTreg-Gata3-ChIP-Seq(GSE20898)/Homer(0.888)	GAGATAAC	1e-12	0.0994	0.0306	De novo
GFY(?)/Promoter/Homer(0.690)	GGATTGTAGTCC	1e-12	0.0136	0.0001	De novo
KLF10(Zf)/HEK293-KLF10.GFP-ChIP-Seq(GSE58341)/Homer(0.775)	GGAAACACCCCC	1e-12	0.0136	0.0001	De novo
PB0125.1_Gata3_2/Jaspar(0.709)	GCTGATAAGATC	1e-12	0.0175	0.0004	De novo
GFY-Staf(?,Zf)/Promoter/Homer	RACTACAATTCCCAGAAKGC	1e-12	0.0409	0.0048	known
NF1(CTF)/LNCAP-NF1-ChIP-Seq(Unpublished)/Homer	CYTGGCABNSTGCCAR	1e-12	0.1033	0.0323	known
Tbr1(T-box)/Cortex-Tbr1-ChIP-Seq(GSE71384)/Homer	AAGGTGTKAA	1e-12	0.2222	0.1114	known
Unknown-ESC-element(?)/mES-Nanog-ChIP-Seq(GSE11724)/Homer(0.669)	TGVCWMCMTGCT	1e-11	0.0702	0.0167	De novo
NFIA/MA0670.1/Jaspar(0.818)	TTGGCAACCC	1e-11	0.0351	0.0039	De novo
NFY(CCAAT)/Promoter/Homer	RGCCAATSRG	1e-11	0.1637	0.0719	known
Gata2(Zf)/K562-GATA2-ChIP-Seq(GSE18829)/Homer	BBCTTATCTS	1e-11	0.1248	0.0473	known
Sp1(Zf)/Promoter/Homer(0.907)	RAGGCGGGGC	1e-10	0.1306	0.0529	De novo
E2F1(E2F)/Hela-E2F1-ChIP-Seq(GSE22478)/Homer(0.756)	GGTTCCCGCCTC	1e-10	0.0214	0.0012	De novo
Tcf12(bHLH)/GM12878-Tcf12-ChIP-Seq(GSE32465)/Homer	VCAGCTGYTG	1e-10	0.2047	0.1058	known
Meis1(Homeobox)/MastCells-Meis1-ChIP-Seq(GSE48085)/Homer	VGCTGWCAVB	1e-10	0.2573	0.1465	known
Gata4(Zf)/Heart-Gata4-ChIP-Seq(GSE35151)/Homer	NBWGATAAGR	1e-10	0.1657	0.0779	known
Ronin(THAP)/ES-Thap11-ChIP-Seq(GSE51522)/Homer	RACTACAACTCCCAGVAKGC	1e-10	0.0312	0.0035	known
aEnriched motif 200 bp around TBX2 peak summit, most similar motif in case of de novo motif enrichment
bsequences randomly selected from the genome, with similar GC distribution as the target sequences
cHomer enrichment of known motifs or homer de novo motif discovery
