# Supplementary material for: TBX2 is a neuroblastoma core regulatory circuitry component enhancing MYCN/FOXM1 reactivation of DREAM targets
Source: Nat Commun. 2018 Nov 19;9:4866. doi: 10.1038/s41467-018-06699-9 (PMC6242972; doi:10.1038/s41467-018-06699-9)
Supplement: Supplementary file 5 — Supplementary Data 2 [file 41467_2018_6699_MOESM5_ESM.xlsx]

## Sheet: Sheet1
Supplementary Data 2: Significantly up- and down-regulated genes (adj.P.Val<0.05) upon TBX2 knockdown in the IMR-5/75 cell line
ENSEMBL gene	Gene Symbol	logFC	adj.P.Val
ENSG00000185787	MORF4L1	-2.02554	8.31392e-09
ENSG00000128951	DUT	-1.92797	8.41674e-07
ENSG00000080823	MOK	1.91219	1.33593e-06
ENSG00000154319	FAM167A	3.99347	4.071e-06
ENSG00000153721	CNKSR3	3.31637	4.071e-06
ENSG00000134343	ANO3	5.0226	4.74701e-06
ENSG00000218283	MORF4L1P1	-1.93725	4.74701e-06
ENSG00000131149	GSE1	0.989846	5.75842e-06
ENSG00000010278	CD9	-2.29519	5.75842e-06
ENSG00000101413	RPRD1B	-1.51044	6.65182e-06
ENSG00000164683	HEY1	3.75154	1.32183e-05
ENSG00000106399	RPA3	-1.54357	1.33634e-05
ENSG00000106829	TLE4	1.1416	1.75897e-05
ENSG00000145337	PYURF	-1.71499	2.20459e-05
ENSG00000143507	DUSP10	2.04811	2.62355e-05
ENSG00000162849	KIF26B	1.67837	2.62355e-05
ENSG00000122778	KIAA1549	1.57213	2.62355e-05
ENSG00000061918	GUCY1B3	-2.25566	2.62355e-05
ENSG00000204370	SDHD	-1.71161	2.83799e-05
ENSG00000204569	PPP1R10	1.11109	3.43164e-05
ENSG00000109756	RAPGEF2	1.39496	4.12618e-05
ENSG00000095209	TMEM38B	-1.76187	4.13392e-05
ENSG00000229589	ACVR2B-AS1	1.81152	4.96232e-05
ENSG00000137154	RPS6	-1.42648	5.10018e-05
ENSG00000187678	SPRY4	3.22271	6.07693e-05
ENSG00000134901	KDELC1	-1.49775	6.09118e-05
ENSG00000140577	CRTC3	0.855236	6.37741e-05
ENSG00000166710	B2M	-1.2027	6.37741e-05
ENSG00000139146	FAM60A	-1.47389	7.85688e-05
ENSG00000115541	HSPE1	-0.687455	7.90824e-05
ENSG00000171604	CXXC5	1.94288	8.08468e-05
ENSG00000249242	TMEM150C	1.40857	8.08468e-05
ENSG00000198732	SMOC1	2.73948	8.57494e-05
ENSG00000092421	SEMA6A	1.19352	8.57494e-05
ENSG00000267060	PTGES3L	-1.70223	8.57494e-05
ENSG00000127863	TNFRSF19	4.01533	8.81969e-05
ENSG00000244405	ETV5	1.73607	8.88326e-05
ENSG00000173065	FAM222B	1.19697	8.88326e-05
ENSG00000204103	MAFB	2.59803	9.12014e-05
ENSG00000156345	CDK20	1.58284	9.12014e-05
ENSG00000184979	USP18	-1.89853	9.12014e-05
ENSG00000128989	ARPP19	-1.89286	9.12014e-05
ENSG00000159055	MIS18A	-1.62913	9.12014e-05
ENSG00000196376	SLC35F1	-2.12807	0.000100739
ENSG00000008394	MGST1	-1.44031	0.00010336
ENSG00000164032	H2AFZ	-1.98394	0.000109534
ENSG00000164258	NDUFS4	-0.838282	0.00011297
ENSG00000152128	TMEM163	2.31344	0.000114263
ENSG00000154237	LRRK1	1.49899	0.000116496
ENSG00000107984	DKK1	6.82915	0.000117519
ENSG00000283648	AC006974.2	5.22426	0.000117519
ENSG00000178403	NEUROG2	2.13822	0.000117519
ENSG00000108001	EBF3	2.01959	0.000117519
ENSG00000168916	ZNF608	1.14719	0.000117519
ENSG00000153094	BCL2L11	1.03023	0.000117519
ENSG00000009335	UBE3C	0.911487	0.000120441
ENSG00000127080	IPPK	1.10449	0.00013042
ENSG00000132677	RHBG	2.64885	0.000130848
ENSG00000185619	PCGF3	0.893489	0.000130848
ENSG00000023697	DERA	-1.01499	0.000130848
ENSG00000143498	TAF1A	-1.09886	0.000137051
ENSG00000108953	YWHAE	-0.832308	0.000137051
ENSG00000279041	AC102945.2	2.74069	0.000146051
ENSG00000185920	PTCH1	0.897476	0.000146051
ENSG00000179241	LDLRAD3	-0.987359	0.000151188
ENSG00000196220	SRGAP3	1.5339	0.000155332
ENSG00000140104	C14orf79	2.02555	0.00015705
ENSG00000078246	TULP3	1.21578	0.00016461
ENSG00000145016	RUBCN	0.937036	0.00016606
ENSG00000198520	C1orf228	2.30787	0.000168898
ENSG00000116774	OLFML3	-2.48169	0.000168898
ENSG00000143434	SEMA6C	2.16437	0.000175747
ENSG00000164142	FAM160A1	1.59253	0.00017801
ENSG00000136367	ZFHX2	2.11723	0.000192101
ENSG00000079974	RABL2B	0.95596	0.000192101
ENSG00000152422	XRCC4	-1.52625	0.000192101
ENSG00000153574	RPIA	-1.14355	0.000192101
ENSG00000163536	SERPINI1	-2.15836	0.000195264
ENSG00000182718	ANXA2	-1.2282	0.000195264
ENSG00000120333	MRPS14	-0.939728	0.000195264
ENSG00000146425	DYNLT1	-0.84012	0.000195264
ENSG00000126003	PLAGL2	0.853096	0.000208537
ENSG00000112182	BACH2	2.53336	0.000209219
ENSG00000171475	WIPF2	1.04443	0.000209219
ENSG00000121440	PDZRN3	1.22587	0.000211568
ENSG00000119681	LTBP2	2.52122	0.000226572
ENSG00000171766	GATM	-1.08036	0.00022674
ENSG00000183826	BTBD9	1.1736	0.00022815
ENSG00000168575	SLC20A2	0.840017	0.00022815
ENSG00000012822	CALCOCO1	1.32224	0.000229231
ENSG00000133983	COX16	-0.907379	0.000229231
ENSG00000182796	TMEM198B	1.24211	0.000232288
ENSG00000132669	RIN2	2.32491	0.000236252
ENSG00000115896	PLCL1	3.59113	0.000249813
ENSG00000069020	MAST4	2.57806	0.000249813
ENSG00000011201	ANOS1	2.5227	0.000249813
ENSG00000196663	TECPR2	1.27086	0.000249813
ENSG00000100393	EP300	0.848895	0.000249813
ENSG00000153823	PID1	3.02008	0.000257057
ENSG00000143786	CNIH3	-1.27368	0.000259685
ENSG00000116128	BCL9	0.821037	0.00025978
ENSG00000065526	SPEN	1.05759	0.000280569
ENSG00000004468	CD38	-1.86224	0.00028172
ENSG00000260802	LINC00890	5.69179	0.000284186
ENSG00000175832	ETV4	2.10689	0.000284186
ENSG00000102904	TSNAXIP1	1.64895	0.000284186
ENSG00000189339	SLC35E2B	0.807063	0.000284186
ENSG00000125834	STK35	1.01544	0.000289324
ENSG00000196562	SULF2	1.2581	0.000295939
ENSG00000087842	PIR	-1.04944	0.000296813
ENSG00000213390	ARHGAP19	-1.19457	0.000299959
ENSG00000183779	ZNF703	2.32993	0.000300211
ENSG00000177082	WDR73	0.841285	0.000301846
ENSG00000156475	PPP2R2B	-2.43901	0.000306897
ENSG00000136630	HLX	2.77696	0.000315875
ENSG00000162461	SLC25A34	2.3437	0.000318856
ENSG00000135090	TAOK3	1.12552	0.000318856
ENSG00000070214	SLC44A1	-1.35579	0.000318856
ENSG00000005108	THSD7A	4.46039	0.000319315
ENSG00000049449	RCN1	-1.09296	0.000319315
ENSG00000129055	ANAPC13	-1.87536	0.000364156
ENSG00000173726	TOMM20	-1.28443	0.00036651
ENSG00000141376	BCAS3	0.946205	0.00037033
ENSG00000273825	FP700111.2	2.02695	0.000379544
ENSG00000138175	ARL3	-0.779127	0.000379544
ENSG00000120899	PTK2B	1.29261	0.000412627
ENSG00000082556	OPRK1	2.35364	0.000420524
ENSG00000110925	CSRNP2	0.790357	0.000420524
ENSG00000147324	MFHAS1	0.705705	0.000420524
ENSG00000237190	CDKN2AIPNL	-1.00429	0.000420524
ENSG00000137563	GGH	-1.70275	0.000421553
ENSG00000172020	GAP43	2.58615	0.00042911
ENSG00000198863	RUNDC1	0.810562	0.00042911
ENSG00000101190	TCFL5	-0.784529	0.00042911
ENSG00000185559	DLK1	2.78572	0.000429244
ENSG00000134138	MEIS2	-1.34135	0.000447686
ENSG00000178343	SHISA3	-2.44123	0.000461526
ENSG00000156650	KAT6B	0.885764	0.000462342
ENSG00000171132	PRKCE	0.759146	0.000462342
ENSG00000261159	AC112484.4	2.33942	0.000466604
ENSG00000206561	COLQ	1.90781	0.000483014
ENSG00000177426	TGIF1	0.999914	0.000486076
ENSG00000184677	ZBTB40	1.11388	0.000486298
ENSG00000161202	DVL3	0.820718	0.000486783
ENSG00000164161	HHIP	-1.53292	0.000486783
ENSG00000091656	ZFHX4	1.6456	0.000501765
ENSG00000104147	OIP5	-2.05586	0.000501765
ENSG00000237289	CKMT1B	-1.10093	0.000501765
ENSG00000160216	AGPAT3	1.43368	0.000509808
ENSG00000173482	PTPRM	1.73925	0.00051456
ENSG00000131779	PEX11B	0.82209	0.000525212
ENSG00000167178	ISLR2	3.99568	0.00052896
ENSG00000172803	SNX32	1.83398	0.00052896
ENSG00000185432	METTL7A	-2.01568	0.000536151
ENSG00000116120	FARSB	-0.905428	0.000555752
ENSG00000101158	NELFCD	0.848822	0.000590166
ENSG00000254995	STX16-NPEPL1	2.50544	0.000601669
ENSG00000146143	PRIM2	-1.049	0.00060212
ENSG00000129646	QRICH2	1.50341	0.000605408
ENSG00000171316	CHD7	0.831759	0.00060672
ENSG00000081181	ARG2	-0.915486	0.000609446
ENSG00000171368	TPPP	1.68426	0.000615583
ENSG00000129116	PALLD	-1.18441	0.000615583
ENSG00000120875	DUSP4	1.83058	0.000618574
ENSG00000228716	DHFR	-1.4343	0.000621675
ENSG00000126217	MCF2L	1.85005	0.000627265
ENSG00000204131	NHSL2	1.87623	0.00062942
ENSG00000141627	DYM	-0.82439	0.000654275
ENSG00000110880	CORO1C	-0.955549	0.000654451
ENSG00000184992	BRI3BP	-1.37768	0.000659529
ENSG00000102054	RBBP7	-0.660182	0.000659529
ENSG00000115762	PLEKHB2	-0.659616	0.000665876
ENSG00000100410	PHF5A	-0.857267	0.000669086
ENSG00000187123	LYPD6	-1.26149	0.000678633
ENSG00000173208	ABCD2	-1.9023	0.000687664
ENSG00000186765	FSCN2	4.1546	0.000691234
ENSG00000161509	GRIN2C	3.4833	0.000691234
ENSG00000179406	LINC00174	1.56654	0.000691234
ENSG00000185499	MUC1	1.44949	0.000691234
ENSG00000196152	ZNF79	1.40906	0.000691234
ENSG00000197077	KIAA1671	1.1769	0.000691234
ENSG00000265479	DTX2P1-UPK3BP1-PMS2P11	1.17202	0.000691234
ENSG00000107295	SH3GL2	-1.17937	0.000691234
ENSG00000006625	GGCT	-1.11319	0.000691234
ENSG00000136521	NDUFB5	-1.05136	0.000691234
ENSG00000167699	GLOD4	-0.890475	0.000691234
ENSG00000175110	MRPS22	-0.68009	0.000691234
ENSG00000206557	TRIM71	1.07348	0.000694309
ENSG00000125386	FAM193A	0.987767	0.000697906
ENSG00000146555	SDK1	1.5387	0.000706826
ENSG00000103356	EARS2	-0.754763	0.000706826
ENSG00000134533	RERG	-3.19333	0.000721746
ENSG00000165629	ATP5C1	-0.672339	0.000721746
ENSG00000164758	MED30	-1.02397	0.000768708
ENSG00000165533	TTC8	-0.665082	0.000768708
ENSG00000132694	ARHGEF11	1.00852	0.000775336
ENSG00000094916	CBX5	-1.04672	0.00079519
ENSG00000171724	VAT1L	-1.58879	0.000802528
ENSG00000183023	SLC8A1	-1.48043	0.000802528
ENSG00000123975	CKS2	-1.22931	0.000804363
ENSG00000165821	SALL2	1.04666	0.000832337
ENSG00000078699	CBFA2T2	0.921403	0.000848549
ENSG00000197321	SVIL	1.25042	0.000880252
ENSG00000123737	EXOSC9	-0.811674	0.000891174
ENSG00000120699	EXOSC8	-0.967607	0.000899667
ENSG00000117862	TXNDC12	-0.634385	0.000899667
ENSG00000170776	AKAP13	0.910445	0.000911085
ENSG00000166341	DCHS1	2.26477	0.000917032
ENSG00000069188	SDK2	3.06134	0.000920407
ENSG00000178623	GPR35	2.81394	0.000920407
ENSG00000157388	CACNA1D	1.78016	0.000920407
ENSG00000173404	INSM1	1.43191	0.000920407
ENSG00000158006	PAFAH2	0.955135	0.000920407
ENSG00000046653	GPM6B	-1.4698	0.000920407
ENSG00000101856	PGRMC1	-0.878479	0.000924075
ENSG00000085231	AK6	-1.41007	0.000935507
ENSG00000119326	CTNNAL1	-1.3516	0.000935507
ENSG00000147419	CCDC25	-1.03362	0.000935507
ENSG00000143315	PIGM	1.07202	0.000944666
ENSG00000163634	THOC7	-0.99013	0.000944666
ENSG00000173064	HECTD4	1.04461	0.000967667
ENSG00000069275	NUCKS1	-1.17008	0.000993785
ENSG00000154767	XPC	0.886267	0.000997735
ENSG00000099954	CECR2	0.701216	0.00100121
ENSG00000250786	SNHG18	-1.727	0.00100121
ENSG00000135931	ARMC9	0.84431	0.00100924
ENSG00000139636	LMBR1L	1.21023	0.00101189
ENSG00000104635	SLC39A14	-0.922477	0.00101189
ENSG00000074410	CA12	-1.36017	0.00101552
ENSG00000185650	ZFP36L1	0.921273	0.00101608
ENSG00000120334	CENPL	-0.850546	0.00101608
ENSG00000168710	AHCYL1	-0.683858	0.00101608
ENSG00000132467	UTP3	0.810582	0.00103846
ENSG00000165996	HACD1	-1.3234	0.00105074
ENSG00000171885	AQP4	3.56388	0.00106207
ENSG00000257103	LSM14A	-0.929684	0.00106207
ENSG00000162385	MAGOH	-0.753094	0.00107439
ENSG00000177663	IL17RA	1.15365	0.0010868
ENSG00000140153	WDR20	0.744676	0.00109989
ENSG00000189403	HMGB1	-1.18964	0.00109989
ENSG00000246174	KCTD21-AS1	-0.991971	0.00110487
ENSG00000167081	PBX3	-0.955451	0.00110487
ENSG00000151726	ACSL1	-0.879822	0.00112123
ENSG00000082397	EPB41L3	1.56928	0.00112667
ENSG00000129675	ARHGEF6	-1.04198	0.00114784
ENSG00000123427	EEF1AKMT3	-1.06082	0.00116116
ENSG00000161021	MAML1	0.792341	0.00117258
ENSG00000000419	DPM1	-0.863173	0.00118703
ENSG00000172201	ID4	2.64993	0.00120633
ENSG00000135919	SERPINE2	0.799922	0.00120633
ENSG00000102024	PLS3	-1.06849	0.001208
ENSG00000132326	PER2	1.08575	0.00121113
ENSG00000174483	BBS1	0.997028	0.00121113
ENSG00000130254	SAFB2	0.966597	0.00121113
ENSG00000138758	2011-09-01	-1.18298	0.00121113
ENSG00000146386	ABRACL	-0.905704	0.00122809
ENSG00000123374	CDK2	-1.2867	0.00124135
ENSG00000213588	ZBTB9	0.69615	0.00127147
ENSG00000114841	DNAH1	2.32431	0.00127219
ENSG00000141519	CCDC40	1.3927	0.00127219
ENSG00000121671	CRY2	1.11358	0.00127219
ENSG00000135083	CCNJL	1.03537	0.00127488
ENSG00000099326	MZF1	1.1386	0.00132234
ENSG00000106608	URGCP	1.24956	0.00132576
ENSG00000147010	SH3KBP1	1.46103	0.00135188
ENSG00000110274	CEP164	1.06884	0.00135439
ENSG00000154309	DISP1	1.29809	0.00136052
ENSG00000198431	TXNRD1	-0.85795	0.00136052
ENSG00000166377	ATP9B	0.793095	0.00137364
ENSG00000087460	GNAS	1.27197	0.00139258
ENSG00000166311	SMPD1	1.47773	0.00140412
ENSG00000139263	LRIG3	0.840426	0.00141388
ENSG00000137343	ATAT1	0.932713	0.00141507
ENSG00000135823	STX6	0.862268	0.00143405
ENSG00000171843	MLLT3	-1.08582	0.00143421
ENSG00000205710	C17orf107	2.9797	0.00143488
ENSG00000140470	ADAMTS17	1.46633	0.00143488
ENSG00000169554	ZEB2	1.18277	0.00144171
ENSG00000105270	CLIP3	1.12267	0.00144171
ENSG00000267374	AC016205.1	-1.88695	0.00144171
ENSG00000203506	RBMS3-AS2	-1.84238	0.00144171
ENSG00000197362	ZNF786	1.07605	0.00145378
ENSG00000163584	RPL22L1	-1.37597	0.00145562
ENSG00000116791	CRYZ	-1.0405	0.00145562
ENSG00000253414	AC124067.2	4.71294	0.00146211
ENSG00000171617	ENC1	1.48363	0.00146211
ENSG00000204599	TRIM39	0.845811	0.00146211
ENSG00000099194	SCD	-0.948541	0.00146211
ENSG00000176896	TCEANC	1.68454	0.0014864
ENSG00000180769	WDFY3-AS2	-1.41479	0.0014864
ENSG00000049618	ARID1B	0.721062	0.00149383
ENSG00000080644	CHRNA3	1.07221	0.00149521
ENSG00000144218	AFF3	-1.95097	0.00149629
ENSG00000135111	TBX3	1.49936	0.00150775
ENSG00000198246	SLC29A3	1.175	0.00150775
ENSG00000183337	BCOR	0.903028	0.00150775
ENSG00000101247	NDUFAF5	-0.79237	0.00151097
ENSG00000154222	CC2D1B	1.19041	0.00153792
ENSG00000071127	WDR1	1.01287	0.00153792
ENSG00000146250	PRSS35	-2.18875	0.00153792
ENSG00000160049	DFFA	-0.512467	0.00155388
ENSG00000241288	AC092902.2	1.6022	0.00156136
ENSG00000112394	SLC16A10	-1.36591	0.00157038
ENSG00000172986	GXYLT2	-1.45553	0.00158228
ENSG00000112320	SOBP	1.18491	0.00162088
ENSG00000100813	ACIN1	0.722804	0.00166561
ENSG00000255468	AP001107.9	2.00615	0.00169127
ENSG00000088854	C20orf194	1.0162	0.0017041
ENSG00000152377	SPOCK1	1.45426	0.00172166
ENSG00000111231	GPN3	-1.33607	0.00172351
ENSG00000084234	APLP2	1.25592	0.00173113
ENSG00000008513	ST3GAL1	0.843867	0.00173113
ENSG00000198682	PAPSS2	-1.24953	0.00173113
ENSG00000042088	TDP1	-0.766495	0.00173113
ENSG00000158435	CNOT11	-1.05112	0.00174605
ENSG00000131626	PPFIA1	0.537973	0.00175008
ENSG00000144339	TMEFF2	-1.44168	0.00175008
ENSG00000058668	ATP2B4	-1.3748	0.00175008
ENSG00000128050	PAICS	-0.869419	0.00177235
ENSG00000133687	TMTC1	-1.59785	0.00177635
ENSG00000170089	AC106795.1	-0.827164	0.00177787
ENSG00000000457	SCYL3	1.18017	0.00178542
ENSG00000119899	SLC17A5	-1.08922	0.00178721
ENSG00000185070	FLRT2	-1.30146	0.00179079
ENSG00000014641	MDH1	-0.610439	0.00179079
ENSG00000198121	LPAR1	1.15227	0.00179693
ENSG00000178028	DMAP1	0.898131	0.00179693
ENSG00000185904	LINC00839	0.741008	0.00179693
ENSG00000162636	FAM102B	-1.336	0.00179693
ENSG00000125355	TMEM255A	-1.69367	0.00182039
ENSG00000213918	DNASE1	1.53049	0.00182318
ENSG00000189043	NDUFA4	-0.978689	0.00182738
ENSG00000157557	ETS2	0.85082	0.00183943
ENSG00000104327	CALB1	-2.00501	0.00183943
ENSG00000152240	HAUS1	-0.692991	0.00185772
ENSG00000143515	ATP8B2	0.85734	0.00185774
ENSG00000176731	C8orf59	-1.25203	0.00185774
ENSG00000071539	TRIP13	-1.30018	0.00185861
ENSG00000168610	STAT3	0.682769	0.00187173
ENSG00000092020	PPP2R3C	-1.20357	0.00187173
ENSG00000260528	FAM157C	1.78224	0.00188792
ENSG00000213693	SEC14L1P1	1.25869	0.00190484
ENSG00000112062	MAPK14	0.957273	0.00190484
ENSG00000253719	ATXN7L3B	0.675404	0.00194082
ENSG00000146476	ARMT1	-1.43576	0.00194082
ENSG00000148672	GLUD1	-0.723441	0.00194082
ENSG00000131876	SNRPA1	-0.603762	0.00194082
ENSG00000281398	SNHG4	-0.90171	0.0019523
ENSG00000066583	ISOC1	-1.06212	0.00200463
ENSG00000150551	LYPD1	2.46834	0.00200624
ENSG00000134575	ACP2	1.11994	0.00200624
ENSG00000184900	SUMO3	-1.06802	0.00201695
ENSG00000116161	CACYBP	-0.776481	0.00201695
ENSG00000273382	AL356488.3	1.88917	0.0020393
ENSG00000144554	FANCD2	-1.63127	0.00205228
ENSG00000122203	KIAA1191	-0.601904	0.00205228
ENSG00000183208	GDPGP1	1.15869	0.00206062
ENSG00000131797	CLUHP3	1.25934	0.00206786
ENSG00000197081	IGF2R	1.03434	0.00206786
ENSG00000010810	FYN	0.596477	0.00206786
ENSG00000101911	PRPS2	-1.36862	0.00206786
ENSG00000070087	PFN2	-1.05399	0.00207322
ENSG00000152953	STK32B	-0.728791	0.00207322
ENSG00000133935	ERG28	-0.918447	0.00207762
ENSG00000261659	Z92544.2	2.13704	0.00209194
ENSG00000267280	TBX2-AS1	1.7794	0.0021089
ENSG00000103319	EEF2K	-0.65386	0.00211831
ENSG00000148814	LRRC27	0.940314	0.0021307
ENSG00000148143	ZNF462	0.827356	0.0021307
ENSG00000240219	AL512306.2	2.20116	0.00213888
ENSG00000160055	TMEM234	1.13073	0.00214307
ENSG00000119185	ITGB1BP1	-0.591567	0.00214307
ENSG00000146094	DOK3	1.61883	0.00214783
ENSG00000178445	GLDC	-1.23173	0.00214783
ENSG00000143321	HDGF	-0.992409	0.00214788
ENSG00000144868	TMEM108	0.913087	0.00218355
ENSG00000105968	H2AFV	-0.636677	0.00218786
ENSG00000206077	ZDHHC11B	1.19957	0.00219149
ENSG00000135953	MFSD9	0.752705	0.00219149
ENSG00000244607	CCDC13	1.71608	0.00219272
ENSG00000197037	ZSCAN25	0.748298	0.00225908
ENSG00000100228	RAB36	1.62335	0.00226512
ENSG00000215421	ZNF407	0.807895	0.00226512
ENSG00000163346	PBXIP1	1.35847	0.00229428
ENSG00000100504	PYGL	-1.22246	0.00229428
ENSG00000178031	ADAMTSL1	2.15857	0.0022947
ENSG00000181754	AMIGO1	1.37139	0.0022947
ENSG00000114735	HEMK1	1.22697	0.0022947
ENSG00000196550	FAM72A	-1.7384	0.0022947
ENSG00000261168	AL592424.1	1.76205	0.00231052
ENSG00000176386	CDC26	-0.843706	0.00231317
ENSG00000128059	PPAT	-1.05764	0.00232557
ENSG00000136783	NIPSNAP3A	-1.1682	0.00233501
ENSG00000129566	TEP1	1.87067	0.00235942
ENSG00000114023	FAM162A	-0.810228	0.00235942
ENSG00000140374	ETFA	-0.599889	0.00237024
ENSG00000234361	AL391863.2	-2.98195	0.0023723
ENSG00000181378	CFAP65	1.84272	0.00239941
ENSG00000165102	HGSNAT	1.07522	0.00239941
ENSG00000117593	DARS2	-0.835784	0.00242824
ENSG00000166803	PCLAF	-1.38352	0.00244864
ENSG00000248540	AC010931.2	3.30631	0.00245732
ENSG00000176390	CRLF3	-0.843688	0.00246374
ENSG00000261971	MMP25-AS1	1.35678	0.00246644
ENSG00000280388	AC006330.1	2.42072	0.00247716
ENSG00000134333	LDHA	-1.08921	0.00249109
ENSG00000087274	ADD1	0.761115	0.00250826
ENSG00000119705	SLIRP	-1.07241	0.0025157
ENSG00000124762	CDKN1A	1.81989	0.00251606
ENSG00000165861	ZFYVE1	0.928661	0.00252849
ENSG00000278384	AL354822.1	1.05691	0.00254472
ENSG00000139880	CDH24	1.76163	0.00254879
ENSG00000160145	KALRN	1.01423	0.00254879
ENSG00000173598	NUDT4	-1.38462	0.00254879
ENSG00000011021	CLCN6	0.979092	0.00257492
ENSG00000188610	FAM72B	-1.64985	0.00259861
ENSG00000079277	MKNK1	0.848178	0.00260728
ENSG00000167978	SRRM2	0.717641	0.00260728
ENSG00000031081	ARHGAP31	1.20326	0.00263404
ENSG00000123066	MED13L	0.92359	0.00263404
ENSG00000149218	ENDOD1	-1.24334	0.00263486
ENSG00000110721	CHKA	-0.591259	0.00265379
ENSG00000170500	LONRF2	2.9305	0.00265484
ENSG00000155508	CNOT8	-1.01139	0.00269357
ENSG00000138771	SHROOM3	0.849754	0.00269858
ENSG00000173207	CKS1B	-1.34227	0.00269858
ENSG00000248605	AC022140.1	-2.79046	0.0027017
ENSG00000146729	NIPSNAP2	-0.883775	0.0027017
ENSG00000080824	HSP90AA1	-1.12141	0.00270964
ENSG00000182168	UNC5C	1.82228	0.00271917
ENSG00000213463	SYNJ2BP	1.19809	0.00271917
ENSG00000138166	DUSP5	1.10344	0.00271917
ENSG00000033627	ATP6V0A1	0.832655	0.00271917
ENSG00000145741	BTF3	-0.460906	0.00271917
ENSG00000158321	AUTS2	0.890719	0.00272745
ENSG00000196781	TLE1	1.02056	0.00276021
ENSG00000106603	COA1	-0.67767	0.00279806
ENSG00000092036	HAUS4	-1.19485	0.00282999
ENSG00000214176	PLEKHM1P1	1.58498	0.00284245
ENSG00000244731	C4A	3.41178	0.00284383
ENSG00000124160	NCOA5	0.80386	0.00286741
ENSG00000204947	ZNF425	1.56611	0.00287127
ENSG00000148090	AUH	0.967377	0.00287127
ENSG00000213619	NDUFS3	-0.798858	0.00287127
ENSG00000228505	AC011897.1	-0.654326	0.00292165
ENSG00000133460	SLC2A11	1.37005	0.00292579
ENSG00000137494	ANKRD42	0.860443	0.00292579
ENSG00000161800	RACGAP1	-1.22937	0.00292579
ENSG00000272267	AC021242.3	1.36872	0.0029682
ENSG00000230373	GOLGA6L5P	1.36296	0.0029682
ENSG00000176124	DLEU1	-1.54813	0.0029682
ENSG00000272870	AC097534.2	-1.29959	0.0029682
ENSG00000076003	MCM6	-0.924421	0.0029682
ENSG00000146063	TRIM41	1.10421	0.00299626
ENSG00000108960	MMD	-1.49193	0.00299637
ENSG00000198056	PRIM1	-1.1145	0.00305099
ENSG00000163125	RPRD2	0.670447	0.00307988
ENSG00000108010	GLRX3	-0.585144	0.00307988
ENSG00000127084	FGD3	1.98651	0.00308898
ENSG00000242732	RTL5	1.68079	0.00311677
ENSG00000158445	KCNB1	1.1634	0.00311677
ENSG00000182095	TNRC18	2.43094	0.00316543
ENSG00000054793	ATP9A	0.968135	0.00317719
ENSG00000148229	POLE3	-0.628506	0.00319471
ENSG00000223764	AL645608.1	2.17472	0.00332696
ENSG00000155974	GRIP1	-0.87189	0.00333095
ENSG00000141956	PRDM15	0.909601	0.00333988
ENSG00000064601	CTSA	0.868877	0.00334182
ENSG00000175868	CALCB	-1.48418	0.00334182
ENSG00000164118	CEP44	-1.16765	0.00334182
ENSG00000164099	PRSS12	-1.15877	0.00334182
ENSG00000139998	RAB15	0.888009	0.00335223
ENSG00000066827	ZFAT	0.860875	0.00336581
ENSG00000165458	INPPL1	1.01868	0.00337399
ENSG00000149639	SOGA1	0.779245	0.00337399
ENSG00000151474	FRMD4A	0.608885	0.00337399
ENSG00000174891	RSRC1	-0.819094	0.00337399
ENSG00000169885	CALML6	2.5513	0.00338833
ENSG00000102144	PGK1	-0.741553	0.00340142
ENSG00000118515	SGK1	2.64239	0.00342197
ENSG00000273142	AC073335.2	1.63613	0.00342197
ENSG00000119599	DCAF4	0.775164	0.00345407
ENSG00000148737	TCF7L2	0.841147	0.00346962
ENSG00000146410	MTFR2	-1.45106	0.00348311
ENSG00000167088	SNRPD1	-0.587049	0.00348311
ENSG00000116885	OSCP1	1.22699	0.00350169
ENSG00000220205	VAMP2	0.84396	0.00350169
ENSG00000137819	PAQR5	-1.7194	0.00350633
ENSG00000263513	FAM72C	-1.40333	0.00355244
ENSG00000181163	NPM1	-0.836585	0.00356858
ENSG00000122965	RBM19	0.808006	0.00357947
ENSG00000250565	ATP6V1E2	-0.912671	0.00357966
ENSG00000063978	RNF4	0.672591	0.00360888
ENSG00000120889	TNFRSF10B	0.651436	0.00361784
ENSG00000148680	HTR7	-1.68834	0.00361784
ENSG00000136235	GPNMB	-1.67732	0.00361784
ENSG00000198785	GRIN3A	-1.28265	0.00361784
ENSG00000280953	LINC01163	3.63878	0.00363976
ENSG00000167333	TRIM68	1.45084	0.003666
ENSG00000071054	MAP4K4	0.721809	0.00367324
ENSG00000172340	SUCLG2	-1.1868	0.00367324
ENSG00000074657	ZNF532	0.700064	0.00367362
ENSG00000115548	KDM3A	0.8347	0.00367858
ENSG00000204256	BRD2	0.511855	0.00378301
ENSG00000164109	MAD2L1	-1.55938	0.00378301
ENSG00000171533	MAP6	1.4285	0.00378681
ENSG00000102100	SLC35A2	0.811473	0.00380275
ENSG00000113108	APBB3	1.20865	0.00380999
ENSG00000126214	KLC1	0.766893	0.00380999
ENSG00000004455	AK2	-0.514968	0.00383649
ENSG00000143569	UBAP2L	0.552372	0.00385821
ENSG00000132313	MRPL35	-0.73306	0.00385821
ENSG00000066926	FECH	-0.616491	0.00385821
ENSG00000138413	IDH1	-0.530419	0.00385821
ENSG00000197774	EME2	1.97913	0.00389362
ENSG00000144134	RABL2A	1.30119	0.00389362
ENSG00000129474	AJUBA	0.729864	0.00391633
ENSG00000171792	RHNO1	-0.983563	0.00392154
ENSG00000162231	NXF1	0.72767	0.00392439
ENSG00000129657	SEC14L1	0.588273	0.00392982
ENSG00000154646	TMPRSS15	-1.00416	0.00393234
ENSG00000204815	TTC25	1.12146	0.00394018
ENSG00000148411	NACC2	1.7018	0.00394099
ENSG00000164649	CDCA7L	-0.866063	0.00394352
ENSG00000112294	ALDH5A1	0.959799	0.00394888
ENSG00000167131	CCDC103	2.17132	0.00400783
ENSG00000243749	TMEM35B	-1.36013	0.00400783
ENSG00000246339	EXTL3-AS1	1.87876	0.00402045
ENSG00000106588	PSMA2	-0.688294	0.00404332
ENSG00000140025	EFCAB11	-0.632578	0.00404332
ENSG00000230124	ACBD6	0.635698	0.00406915
ENSG00000071994	PDCD2	-0.589354	0.0040702
ENSG00000181982	CCDC149	1.83859	0.00407043
ENSG00000142961	MOB3C	1.0417	0.00407043
ENSG00000187607	ZNF286A	0.893148	0.00407043
ENSG00000103018	CYB5B	-0.702565	0.00407043
ENSG00000144857	BOC	2.16721	0.00408977
ENSG00000131831	RAI2	1.77163	0.00408977
ENSG00000155393	HEATR3	-0.601885	0.00408977
ENSG00000090924	PLEKHG2	0.899138	0.00410322
ENSG00000165609	NUDT5	-0.506609	0.00411822
ENSG00000172379	ARNT2	0.765132	0.00412885
ENSG00000177855	CACYBPP2	-0.893473	0.00412885
ENSG00000121957	GPSM2	-0.932529	0.00415547
ENSG00000100604	CHGA	2.07097	0.00420231
ENSG00000130338	TULP4	0.602458	0.00420231
ENSG00000145293	ENOPH1	-0.738433	0.00420231
ENSG00000116667	C1orf21	-0.727388	0.00420639
ENSG00000077152	UBE2T	-0.781205	0.00420686
ENSG00000100360	IFT27	1.20332	0.00424194
ENSG00000189376	C8orf76	-0.683092	0.00424581
ENSG00000164080	RAD54L2	0.635947	0.00425014
ENSG00000198722	UNC13B	0.724392	0.00427942
ENSG00000156110	ADK	-0.675515	0.00427942
ENSG00000144815	NXPE3	-0.665303	0.00427942
ENSG00000082781	ITGB5	1.86937	0.00431344
ENSG00000188612	SUMO2	-0.676383	0.00433086
ENSG00000108559	NUP88	-0.697787	0.00434208
ENSG00000183929	DUSP5P1	1.91599	0.00434254
ENSG00000151612	ZNF827	0.782458	0.00434756
ENSG00000159167	STC1	-1.63692	0.00434756
ENSG00000163673	DCLK3	1.79769	0.00443079
ENSG00000138760	SCARB2	-1.09281	0.00445092
ENSG00000063438	AHRR	2.74722	0.00448588
ENSG00000120253	NUP43	-0.606328	0.00448607
ENSG00000188636	RTL6	0.704153	0.00450042
ENSG00000112312	GMNN	-0.849219	0.00450519
ENSG00000101384	JAG1	1.28746	0.0045429
ENSG00000151012	SLC7A11	-2.46264	0.0045429
ENSG00000177359	AC024940.1	-1.51979	0.0045429
ENSG00000223414	LINC00473	4.2804	0.00454663
ENSG00000215190	LINC00680	1.12039	0.00454663
ENSG00000120693	SMAD9	1.08743	0.00454663
ENSG00000174007	CEP19	0.988823	0.00454663
ENSG00000100014	SPECC1L	0.53166	0.00454663
ENSG00000160352	ZNF714	-1.27153	0.00454663
ENSG00000160785	SLC25A44	-0.799834	0.00454663
ENSG00000251669	FAM86EP	1.06967	0.00457014
ENSG00000159388	BTG2	1.30981	0.00457345
ENSG00000186868	MAPT	1.2613	0.00462409
ENSG00000170312	CDK1	-1.68317	0.00463954
ENSG00000132434	LANCL2	1.32561	0.00465853
ENSG00000224568	LINC01886	-1.74647	0.00465853
ENSG00000235162	C12orf75	-0.806851	0.00465853
ENSG00000158423	RIBC1	1.83433	0.00466563
ENSG00000139174	PRICKLE1	1.67299	0.00467071
ENSG00000181222	POLR2A	0.785473	0.00470691
ENSG00000261762	AC027228.2	2.1432	0.00473447
ENSG00000164904	ALDH7A1	-0.582099	0.00475131
ENSG00000055483	USP36	0.759595	0.00476221
ENSG00000113140	SPARC	-0.706331	0.00476221
ENSG00000111843	TMEM14C	-0.79553	0.00477347
ENSG00000162631	NTNG1	-1.85508	0.00483078
ENSG00000278978	AC092611.3	1.48484	0.00483281
ENSG00000139531	SUOX	0.744069	0.00483281
ENSG00000154447	SH3RF1	1.21857	0.00483507
ENSG00000105519	CAPS	1.66496	0.00484489
ENSG00000198873	GRK5	0.932704	0.00484489
ENSG00000100077	GRK3	-0.805755	0.00484489
ENSG00000115216	NRBP1	0.658435	0.00485207
ENSG00000185222	TCEAL9	-0.85616	0.00485761
ENSG00000072422	RHOBTB1	1.03268	0.0048645
ENSG00000266714	MYO15B	2.10574	0.00486843
ENSG00000174780	SRP72	-0.834753	0.00486843
ENSG00000020577	SAMD4A	2.13323	0.00488035
ENSG00000105880	DLX5	1.35975	0.00488035
ENSG00000100100	PIK3IP1	1.10561	0.00488035
ENSG00000105443	CYTH2	1.05756	0.00488035
ENSG00000104967	NOVA2	1.01103	0.00488035
ENSG00000183444	OR7E38P	0.943934	0.00488035
ENSG00000204946	ZNF783	0.845311	0.00488035
ENSG00000136935	GOLGA1	0.774982	0.00488035
ENSG00000089280	FUS	0.697476	0.00488035
ENSG00000085982	USP40	0.661729	0.00488035
ENSG00000189056	RELN	-1.62335	0.00488035
ENSG00000176771	NCKAP5	-1.39732	0.00488035
ENSG00000133114	GPALPP1	-0.959811	0.00488035
ENSG00000147164	SNX12	-0.837151	0.00488035
ENSG00000105810	CDK6	1.28411	0.00491468
ENSG00000196275	GTF2IRD2	1.5977	0.00492173
ENSG00000088808	PPP1R13B	1.70979	0.00492574
ENSG00000128564	VGF	3.56215	0.00495021
ENSG00000100031	GGT1	2.22993	0.00496277
ENSG00000125447	GGA3	0.729946	0.00499191
ENSG00000135540	NHSL1	0.87025	0.00500098
ENSG00000142039	CCDC97	1.05483	0.00504357
ENSG00000022267	FHL1	-0.716559	0.00504357
ENSG00000108561	C1QBP	-0.607633	0.00504357
ENSG00000143867	OSR1	1.5129	0.00508796
ENSG00000139625	MAP3K12	0.772677	0.00508796
ENSG00000011007	ELOA	0.613532	0.00510371
ENSG00000121211	MND1	-1.46776	0.00518081
ENSG00000167874	TMEM88	2.07299	0.00518187
ENSG00000149547	EI24	-0.793491	0.00518187
ENSG00000168264	IRF2BP2	0.670527	0.00518742
ENSG00000111961	SASH1	0.536657	0.00518742
ENSG00000026652	AGPAT4	0.641446	0.00518832
ENSG00000011677	GABRA3	-1.27416	0.00521591
ENSG00000182397	DNM1P46	1.62006	0.00522685
ENSG00000154229	PRKCA	1.86022	0.00524741
ENSG00000141298	SSH2	0.945984	0.00524741
ENSG00000168348	INSM2	1.13266	0.00528188
ENSG00000106554	CHCHD3	-0.760614	0.00530011
ENSG00000166797	FAM96A	-0.652812	0.00530011
ENSG00000145703	IQGAP2	1.35875	0.00534431
ENSG00000275023	MLLT6	0.969305	0.00534431
ENSG00000144381	HSPD1	-0.744481	0.00534544
ENSG00000072571	HMMR	-1.65913	0.00534636
ENSG00000150753	CCT5	-0.550857	0.00535845
ENSG00000138002	IFT172	0.766475	0.00536605
ENSG00000267127	AC090360.1	1.19947	0.00538616
ENSG00000141639	MAPK4	0.78181	0.00538616
ENSG00000163516	ANKZF1	0.651135	0.00538616
ENSG00000196154	S100A4	-2.49346	0.00539663
ENSG00000188559	RALGAPA2	0.739078	0.00541321
ENSG00000135298	ADGRB3	-1.27381	0.00542168
ENSG00000125843	AP5S1	1.11572	0.00542951
ENSG00000076108	BAZ2A	0.603004	0.00542951
ENSG00000131080	EDA2R	1.98711	0.00543854
ENSG00000279355	AGPAT4-IT1	1.78418	0.00543854
ENSG00000167065	DUSP18	0.898677	0.00543854
ENSG00000163482	STK36	0.850994	0.00543854
ENSG00000133884	DPF2	0.723029	0.00543854
ENSG00000047056	WDR37	0.696053	0.00543854
ENSG00000117569	PTBP2	1.34677	0.00544071
ENSG00000170871	KIAA0232	0.843168	0.00547916
ENSG00000066855	MTFR1	-0.819938	0.00552325
ENSG00000163947	ARHGEF3	0.841707	0.00560067
ENSG00000205581	HMGN1	-0.805213	0.00561053
ENSG00000186001	LRCH3	0.588483	0.00561069
ENSG00000158373	HIST1H2BD	1.58869	0.00565954
ENSG00000131370	SH3BP5	0.876635	0.00565954
ENSG00000120162	MOB3B	-0.862575	0.00565954
ENSG00000117153	KLHL12	-0.751988	0.00565954
ENSG00000107566	ERLIN1	-0.663122	0.00568545
ENSG00000131732	ZCCHC9	-0.795842	0.00568901
ENSG00000148218	ALAD	0.610118	0.00570245
ENSG00000115109	EPB41L5	-0.660368	0.00570245
ENSG00000149591	TAGLN	1.75229	0.00573943
ENSG00000108187	PBLD	1.44855	0.00573943
ENSG00000161010	MRNIP	0.902449	0.00573943
ENSG00000204344	STK19	0.781125	0.00577346
ENSG00000139269	INHBE	-2.05078	0.00578104
ENSG00000214413	BBIP1	-0.968626	0.00578104
ENSG00000157657	ZNF618	0.59394	0.00584261
ENSG00000230699	AL645608.3	1.55075	0.00588268
ENSG00000246922	UBAP1L	1.9259	0.00590101
ENSG00000051108	HERPUD1	0.790849	0.00590101
ENSG00000104312	RIPK2	-0.855616	0.00590101
ENSG00000175643	RMI2	-1.08003	0.00594183
ENSG00000185379	RAD51D	-0.843661	0.00595226
ENSG00000043143	JADE2	1.11215	0.00596265
ENSG00000212747	RTL8B	0.707573	0.0060451
ENSG00000143771	CNIH4	-0.670966	0.00605948
ENSG00000141052	MYOCD	2.17617	0.00614925
ENSG00000141252	VPS53	0.741443	0.00614925
ENSG00000250067	YJEFN3	1.28241	0.00615005
ENSG00000103160	HSDL1	0.88515	0.0061755
ENSG00000155066	PROM2	1.48947	0.00617891
ENSG00000175445	LPL	-1.38081	0.00619808
ENSG00000139718	SETD1B	1.26176	0.00621854
ENSG00000012817	KDM5D	0.591211	0.00628716
ENSG00000167720	SRR	-0.754661	0.00628716
ENSG00000135336	ORC3	-0.734639	0.00628716
ENSG00000125875	TBC1D20	0.591198	0.00628727
ENSG00000173933	RBM4	0.706908	0.00630151
ENSG00000263069	AC124319.2	1.25636	0.00638345
ENSG00000132749	TESMIN	-0.994086	0.00640037
ENSG00000125703	ATG4C	-1.72074	0.00645356
ENSG00000170802	FOXN2	-1.64349	0.00647069
ENSG00000236144	TMEM147-AS1	0.862626	0.00651924
ENSG00000166106	ADAMTS15	1.49794	0.0065777
ENSG00000237037	NDUFA6-AS1	1.39671	0.0065777
ENSG00000170340	B3GNT2	-1.19267	0.0065777
ENSG00000132967	HMGB1P5	-1.00182	0.0065777
ENSG00000183765	CHEK2	-0.911266	0.0065777
ENSG00000104626	ERI1	-1.32434	0.00658069
ENSG00000115484	CCT4	-0.488282	0.00658113
ENSG00000233175	AC008105.1	1.55212	0.0066391
ENSG00000115226	FNDC4	1.27069	0.0066391
ENSG00000105339	DENND3	1.00796	0.0066391
ENSG00000250241	AC105383.1	-1.83464	0.0066391
ENSG00000114251	WNT5A	-1.29637	0.0066391
ENSG00000173145	NOC3L	-0.911558	0.0066391
ENSG00000114942	EEF1B2	-0.675628	0.0066391
ENSG00000197106	SLC6A17	1.58386	0.00663964
ENSG00000135324	MRAP2	-1.64073	0.00663964
ENSG00000168461	RAB31	-0.727212	0.00663964
ENSG00000138796	HADH	-0.628589	0.00663964
ENSG00000113569	NUP155	-0.750957	0.00664921
ENSG00000114850	SSR3	-0.881905	0.00675233
ENSG00000033100	CHPF2	1.56221	0.00682702
ENSG00000182318	ZSCAN22	0.899043	0.00682702
ENSG00000214575	CPEB1	0.767636	0.00683343
ENSG00000165566	AMER2	2.11606	0.00683958
ENSG00000182473	EXOC7	0.955564	0.00683958
ENSG00000244026	FAM86DP	0.872009	0.00683958
ENSG00000273230	AC102953.2	1.92729	0.00684201
ENSG00000151789	ZNF385D	-1.18304	0.00685066
ENSG00000100749	VRK1	-0.808618	0.00686516
ENSG00000250467	AC105389.3	1.77227	0.00687853
ENSG00000129084	PSMA1	-0.656222	0.00694058
ENSG00000188042	ARL4C	-0.569891	0.00694058
ENSG00000183091	NEB	2.44882	0.00696181
ENSG00000159314	ARHGAP27	1.66614	0.00696181
ENSG00000139734	DIAPH3	-1.38396	0.00696181
ENSG00000013561	RNF14	-0.783357	0.00696181
ENSG00000144560	VGLL4	0.605993	0.00697862
ENSG00000152253	SPC25	-1.49992	0.00697862
ENSG00000178053	MLF1	-0.664714	0.00697862
ENSG00000159239	AC005041.1	2.13016	0.00701632
ENSG00000146842	TMEM209	-1.03167	0.00701632
ENSG00000185880	TRIM69	-0.758784	0.00701632
ENSG00000225830	ERCC6	1.04128	0.00706696
ENSG00000178234	GALNT11	0.463628	0.00706696
ENSG00000112096	SOD2	-0.571682	0.00706696
ENSG00000104765	BNIP3L	-1.13042	0.00707072
ENSG00000165672	PRDX3	-0.64128	0.00708965
ENSG00000184445	KNTC1	-1.24273	0.00709845
ENSG00000173085	COQ2	-0.642802	0.00710186
ENSG00000214279	SCART1	2.3138	0.00711451
ENSG00000027001	MIPEP	-0.751486	0.00711451
ENSG00000130653	PNPLA7	2.94978	0.00713042
ENSG00000167632	TRAPPC9	0.957005	0.00713042
ENSG00000106537	TSPAN13	-1.1851	0.00713042
ENSG00000178764	ZHX2	0.773718	0.00713076
ENSG00000109111	SUPT6H	0.646242	0.00719372
ENSG00000138780	GSTCD	-0.70064	0.00719372
ENSG00000266173	STRADA	0.650213	0.0072058
ENSG00000101134	DOK5	-1.48138	0.00723808
ENSG00000123983	ACSL3	-0.904872	0.00725956
ENSG00000156795	WDYHV1	-0.736576	0.00725956
ENSG00000196338	NLGN3	1.73504	0.00728476
ENSG00000143153	ATP1B1	-0.974289	0.00728476
ENSG00000007545	CRAMP1	0.860113	0.00729707
ENSG00000260565	ERVK13-1	1.11234	0.00731378
ENSG00000132906	CASP9	0.753483	0.00731378
ENSG00000120071	KANSL1	0.530879	0.00731378
ENSG00000215784	FAM72D	-1.83796	0.00731378
ENSG00000125249	RAP2A	-1.35162	0.00731378
ENSG00000223478	AL441992.1	-1.17579	0.00731378
ENSG00000120327	PCDHB14	1.29137	0.0073284
ENSG00000130508	PXDN	0.866054	0.0073284
ENSG00000140992	PDPK1	0.596605	0.0073284
ENSG00000075188	NUP37	-0.685936	0.0073284
ENSG00000234617	SNRK-AS1	2.36842	0.00734831
ENSG00000101349	PAK5	1.17278	0.00738608
ENSG00000021826	CPS1	-1.51338	0.00738608
ENSG00000166526	ZNF3	0.827321	0.00740699
ENSG00000085491	SLC25A24	-1.27119	0.00743383
ENSG00000120278	PLEKHG1	1.372	0.00747284
ENSG00000111237	VPS29	-0.734475	0.00748149
ENSG00000177917	ARL6IP6	-1.03437	0.00749017
ENSG00000164106	SCRG1	-1.26464	0.00756492
ENSG00000100271	TTLL1	0.899441	0.0075762
ENSG00000264207	AC239868.3	-0.773022	0.0075762
ENSG00000149089	APIP	-0.882439	0.00764456
ENSG00000164985	PSIP1	-0.946538	0.00765646
ENSG00000117425	PTCH2	1.96363	0.00766462
ENSG00000187049	TMEM216	-0.770351	0.00766462
ENSG00000171940	ZNF217	0.619875	0.00766536
ENSG00000135637	CCDC142	1.17866	0.00767235
ENSG00000188818	ZDHHC11	1.07597	0.00768588
ENSG00000270393	AC000095.1	2.11526	0.00773541
ENSG00000162595	DIRAS3	1.6198	0.00773579
ENSG00000156050	FAM161B	1.23014	0.00775659
ENSG00000182952	HMGN4	-0.66207	0.00775659
ENSG00000165730	STOX1	1.52167	0.00777049
ENSG00000151491	EPS8	-0.821294	0.00777631
ENSG00000167703	SLC43A2	1.57013	0.00780843
ENSG00000100583	SAMD15	1.47433	0.00780843
ENSG00000103742	IGDCC4	0.678262	0.00784524
ENSG00000149260	CAPN5	1.16744	0.00785393
ENSG00000177839	PCDHB9	2.01582	0.00785809
ENSG00000103995	CEP152	-1.11483	0.00788021
ENSG00000198046	ZNF667	1.12235	0.00790753
ENSG00000174428	GTF2IRD2B	1.3286	0.0079165
ENSG00000183864	TOB2	0.683584	0.00795062
ENSG00000205133	TRIQK	-1.32543	0.00796895
ENSG00000172954	LCLAT1	-0.918124	0.00797777
ENSG00000231991	ANXA2P2	-1.05269	0.00800687
ENSG00000270127	AC027020.2	1.78677	0.00801816
ENSG00000019485	PRDM11	0.753645	0.00801816
ENSG00000141664	ZCCHC2	0.712929	0.00801816
ENSG00000101191	DIDO1	0.644124	0.00801816
ENSG00000173715	C11orf80	-0.666634	0.00801816
ENSG00000163950	SLBP	-0.650129	0.00801816
ENSG00000136842	TMOD1	3.57742	0.00806983
ENSG00000097046	CDC7	-1.04726	0.00806983
ENSG00000181027	FKRP	1.21999	0.00807424
ENSG00000104687	GSR	-0.470857	0.00810738
ENSG00000215154	AC141586.1	0.892874	0.00812214
ENSG00000126759	CFP	1.36462	0.00813217
ENSG00000117632	STMN1	-0.634034	0.00813217
ENSG00000165699	TSC1	0.79532	0.00814361
ENSG00000272556	GTF2IP13	1.74516	0.00814694
ENSG00000136159	NUDT15	-0.841379	0.00814694
ENSG00000151690	MFSD6	1.51829	0.00815392
ENSG00000114544	SLC41A3	0.812446	0.00816802
ENSG00000065154	OAT	-0.50803	0.00816802
ENSG00000124782	RREB1	0.773804	0.00818868
ENSG00000140488	CELF6	1.89403	0.00819897
ENSG00000196358	NTNG2	3.03423	0.00821552
ENSG00000128342	LIF	2.3734	0.00821552
ENSG00000143369	ECM1	1.42681	0.00821552
ENSG00000139990	DCAF5	0.57489	0.00821552
ENSG00000117697	NSL1	-0.761891	0.00821552
ENSG00000119013	NDUFB3	-0.54847	0.00821552
ENSG00000125743	SNRPD2	-1.2646	0.00821822
ENSG00000055163	CYFIP2	0.834973	0.00822551
ENSG00000150787	PTS	-0.873029	0.00822551
ENSG00000101843	PSMD10	-0.773233	0.00822873
ENSG00000067066	SP100	-2.40618	0.00834511
ENSG00000179943	FIZ1	0.771307	0.00837147
ENSG00000198932	GPRASP1	1.0898	0.00837399
ENSG00000074201	CLNS1A	-0.498826	0.00840302
ENSG00000132780	NASP	-0.860429	0.0084072
ENSG00000279233	AC122688.3	1.47743	0.00846176
ENSG00000205913	SRRM2-AS1	1.31436	0.00846176
ENSG00000005339	CREBBP	0.711955	0.00846176
ENSG00000216775	AL109918.1	-0.866301	0.0084643
ENSG00000151743	AMN1	-1.24525	0.00847475
ENSG00000246465	AC138904.1	-0.797006	0.00847475
ENSG00000235106	LINC00094	0.826406	0.00850401
ENSG00000189184	PCDH18	-0.925968	0.00850401
ENSG00000128694	OSGEPL1	-0.764763	0.00850401
ENSG00000143870	PDIA6	-0.624325	0.00850401
ENSG00000143850	PLEKHA6	1.64037	0.00850912
ENSG00000257122	RRN3P3	0.965889	0.00853369
ENSG00000048544	MRPS10	-0.736249	0.00853414
ENSG00000229848	AC139149.1	2.86688	0.00855793
ENSG00000163913	IFT122	0.626594	0.00855793
ENSG00000206538	VGLL3	-2.35803	0.00855793
ENSG00000184007	PTP4A2	-0.70995	0.00855793
ENSG00000230724	LINC01001	2.23869	0.00856818
ENSG00000059728	MXD1	1.05693	0.00856818
ENSG00000070718	AP3M2	-0.615051	0.00856818
ENSG00000111229	ARPC3	0.83049	0.00857653
ENSG00000101000	PROCR	-1.88385	0.00857653
ENSG00000184005	ST6GALNAC3	-1.06307	0.00857653
ENSG00000105072	C19orf44	0.913302	0.00859772
ENSG00000121297	TSHZ3	0.665896	0.00859772
ENSG00000086475	SEPHS1	-0.448303	0.00860633
ENSG00000137834	SMAD6	0.881642	0.0086075
ENSG00000109794	FAM149A	1.00132	0.0086282
ENSG00000274180	NATD1	1.36494	0.00863857
ENSG00000127184	COX7C	1.12671	0.00863857
ENSG00000022976	ZNF839	0.884589	0.00863857
ENSG00000136122	BORA	-1.16804	0.00863857
ENSG00000121691	CAT	-0.668049	0.00863857
ENSG00000117971	CHRNB4	0.690721	0.00863998
ENSG00000100154	TTC28	0.554401	0.00863998
ENSG00000129749	CHRNA10	1.49684	0.00865428
ENSG00000198796	ALPK2	1.77595	0.00868138
ENSG00000100567	PSMA3	-0.57371	0.00870795
ENSG00000154478	GPR26	-1.15643	0.00883475
ENSG00000140254	DUOXA1	1.66031	0.0088499
ENSG00000123219	CENPK	-1.59322	0.00890955
ENSG00000260404	AC110079.1	1.13036	0.0089384
ENSG00000144354	CDCA7	-1.15843	0.00897379
ENSG00000148950	IMMP1L	-0.769922	0.00897379
ENSG00000106771	TMEM245	-0.957608	0.00909278
ENSG00000197183	NOL4L	0.656192	0.00909729
ENSG00000237767	LINC01370	2.82994	0.00910053
ENSG00000198554	WDHD1	-1.00857	0.00914108
ENSG00000163064	EN1	1.15767	0.00920345
ENSG00000166451	CENPN	-0.871406	0.00927015
ENSG00000123352	SPATS2	0.656244	0.00927462
ENSG00000185722	ANKFY1	0.549278	0.00927462
ENSG00000111911	HINT3	-1.23371	0.00927462
ENSG00000141441	GAREM1	1.10261	0.00931383
ENSG00000112079	STK38	0.733045	0.00932657
ENSG00000100354	TNRC6B	0.66601	0.00934549
ENSG00000280206	AC026401.3	-1.27493	0.00941038
ENSG00000167460	TPM4	-0.438053	0.00941038
ENSG00000188313	PLSCR1	-1.31521	0.00943625
ENSG00000141279	NPEPPS	0.695838	0.00944191
ENSG00000211448	DIO2	2.20511	0.0094491
ENSG00000162599	NFIA	-0.922728	0.00946338
ENSG00000145604	SKP2	-0.782107	0.00946338
ENSG00000114054	PCCB	-0.616078	0.00947737
ENSG00000124767	GLO1	-0.951785	0.00950507
ENSG00000135686	KLHL36	1.01441	0.00962722
ENSG00000103248	MTHFSD	0.78173	0.00962722
ENSG00000119865	CNRIP1	-0.728092	0.00962722
ENSG00000147874	HAUS6	-1.18629	0.00964946
ENSG00000172943	PHF8	0.532772	0.0096721
ENSG00000041357	PSMA4	-0.56798	0.0096721
ENSG00000213281	NRAS	-0.986435	0.00967735
ENSG00000155755	TMEM237	-0.78758	0.00968182
ENSG00000130540	SULT4A1	0.74027	0.00978929
ENSG00000173320	STOX2	1.25989	0.00979008
ENSG00000133773	CCDC59	-0.692628	0.00980339
ENSG00000167325	RRM1	-0.915467	0.00981848
ENSG00000116251	RPL22	-0.44724	0.00981848
ENSG00000175564	UCP3	1.46612	0.00983807
ENSG00000272529	AC090948.3	1.31076	0.00984253
ENSG00000181192	DHTKD1	-0.555471	0.00990334
ENSG00000188993	LRRC66	1.9076	0.00994683
ENSG00000149554	CHEK1	-0.824881	0.00996395
ENSG00000264522	OTUD7B	0.484482	0.00998838
ENSG00000100105	PATZ1	0.687799	0.00999107
ENSG00000160633	SAFB	0.575232	0.00999107
ENSG00000254726	MEX3A	0.407646	0.00999107
ENSG00000114648	KLHL18	0.687994	0.0100113
ENSG00000149485	FADS1	-0.613878	0.0100113
ENSG00000259940	AC109449.1	1.83508	0.0100344
ENSG00000203497	PDCD4-AS1	1.11952	0.0100344
ENSG00000166833	NAV2	0.762193	0.0100344
ENSG00000168118	RAB4A	-0.633288	0.0100344
ENSG00000261613	AC093525.6	1.00338	0.0100417
ENSG00000197308	GATA3-AS1	-1.34018	0.0100417
ENSG00000157456	CCNB2	-1.23228	0.0100417
ENSG00000162194	LBHD1	1.32516	0.0100503
ENSG00000260917	AL158212.3	0.745959	0.0100503
ENSG00000261801	LOXL1-AS1	-0.687085	0.0100503
ENSG00000186231	KLHL32	1.26013	0.0100605
ENSG00000136717	BIN1	1.86535	0.0101731
ENSG00000082212	ME2	-0.629263	0.0102097
ENSG00000135709	KIAA0513	1.13283	0.0102174
ENSG00000096092	TMEM14A	-0.641773	0.0102495
ENSG00000040633	PHF23	0.810669	0.0102749
ENSG00000172115	CYCS	-1.08958	0.0102943
ENSG00000163964	PIGX	-0.770497	0.0103101
ENSG00000087299	L2HGDH	-0.703907	0.0103238
ENSG00000184208	C22orf46	0.558317	0.0103482
ENSG00000133961	NUMB	0.478952	0.0103482
ENSG00000087586	AURKA	-1.05703	0.0103482
ENSG00000189060	H1F0	-1.23033	0.0103617
ENSG00000167548	KMT2D	1.18315	0.0103916
ENSG00000131153	GINS2	-1.439	0.0103916
ENSG00000157045	NTAN1	-0.614061	0.0104247
ENSG00000117118	SDHB	-0.484412	0.0104323
ENSG00000206527	HACD2	-1.01695	0.0104737
ENSG00000130517	PGPEP1	0.952048	0.010558
ENSG00000214455	RCN1P2	-1.07241	0.010558
ENSG00000136810	TXN	-0.533125	0.010558
ENSG00000271646	AC099343.3	1.09301	0.0105737
ENSG00000100330	MTMR3	0.636114	0.0105737
ENSG00000250917	AL035458.2	-1.52722	0.0105737
ENSG00000168385	2002-09-01	-0.591645	0.0105737
ENSG00000107625	DDX50	-0.506741	0.0106257
ENSG00000156256	USP16	-0.961367	0.0107091
ENSG00000112531	QKI	-1.09107	0.0107184
ENSG00000068489	PRR11	-1.24513	0.0107382
ENSG00000176890	TYMS	-0.825355	0.010749
ENSG00000261140	AC093525.4	1.36043	0.010758
ENSG00000100288	CHKB	0.974325	0.010758
ENSG00000124802	EEF1E1	-0.818742	0.010758
ENSG00000100575	TIMM9	-0.592794	0.010758
ENSG00000205663	FAM239B	0.764437	0.0108642
ENSG00000241685	ARPC1A	-0.790292	0.0108642
ENSG00000165152	TMEM246	-0.597511	0.0108642
ENSG00000129810	SGO1	-1.35462	0.010882
ENSG00000242125	SNHG3	-0.819564	0.0109198
ENSG00000109255	NMU	-1.90593	0.0109616
ENSG00000156804	FBXO32	1.69623	0.0109971
ENSG00000117242	PINK1-AS	0.717531	0.0109971
ENSG00000272686	AC006333.2	-1.27793	0.0109971
ENSG00000122034	GTF3A	-0.649623	0.0109971
ENSG00000230989	HSBP1	-0.558615	0.0110206
ENSG00000260267	AC026471.1	1.21487	0.0110861
ENSG00000236780	LINC01829	-0.982362	0.0111418
ENSG00000163541	SUCLG1	-0.537023	0.0111794
ENSG00000167258	CDK12	0.630879	0.0111831
ENSG00000005893	LAMP2	-1.00904	0.0111831
ENSG00000162105	SHANK2	0.756952	0.0111954
ENSG00000140557	ST8SIA2	0.808455	0.0112041
ENSG00000180817	PPA1	-0.635495	0.0112139
ENSG00000172167	MTBP	-1.19568	0.0112229
ENSG00000116497	S100PBP	-0.742238	0.0112229
ENSG00000173409	ARV1	-0.715629	0.0112548
ENSG00000176022	B3GALT6	0.994911	0.0112726
ENSG00000215472	RPL17-C18orf32	-1.27927	0.0112737
ENSG00000282458	WASH5P	1.0491	0.011294
ENSG00000157212	PAXIP1	-0.509232	0.011294
ENSG00000157927	RADIL	2.31224	0.0113092
ENSG00000108924	HLF	-1.01774	0.0113202
ENSG00000163171	CDC42EP3	1.18556	0.0113633
ENSG00000273058	AL359921.2	1.31981	0.0114132
ENSG00000066697	MSANTD3	-0.442457	0.0114132
ENSG00000108669	CYTH1	0.576664	0.0114219
ENSG00000152520	PAN3	1.13427	0.0114332
ENSG00000242294	STAG3L5P	0.946043	0.0114332
ENSG00000168743	NPNT	-1.06712	0.0114332
ENSG00000174442	ZWILCH	-1.12694	0.0114885
ENSG00000114315	HES1	2.53885	0.0115156
ENSG00000128335	APOL2	0.724172	0.0116124
ENSG00000104332	SFRP1	-0.812764	0.0116124
ENSG00000132646	PCNA	-0.751859	0.0116921
ENSG00000081870	HSPB11	-0.7953	0.0117077
ENSG00000198728	LDB1	1.00562	0.0118393
ENSG00000133789	SWAP70	-0.636136	0.0118577
ENSG00000116459	ATP5F1	-0.444471	0.0119002
ENSG00000151117	TMEM86A	0.842115	0.0119081
ENSG00000106355	LSM5	-0.950308	0.0119081
ENSG00000249353	NPM1P27	-0.8624	0.0119081
ENSG00000101938	CHRDL1	-0.713117	0.0119081
ENSG00000163444	TMEM183A	-0.48468	0.0119542
ENSG00000160323	ADAMTS13	2.11213	0.0119863
ENSG00000176225	RTTN	-0.762597	0.0120132
ENSG00000114626	ABTB1	2.00778	0.0120474
ENSG00000120256	LRP11	-0.92828	0.0120767
ENSG00000163071	SPATA18	1.59437	0.0120978
ENSG00000138650	PCDH10	-1.32401	0.0120978
ENSG00000182541	LIMK2	0.697127	0.0121103
ENSG00000185189	NRBP2	0.962133	0.0121225
ENSG00000173120	KDM2A	0.609925	0.0121225
ENSG00000106479	ZNF862	1.47356	0.0121344
ENSG00000198646	NCOA6	0.549706	0.0121344
ENSG00000108370	RGS9	-1.23392	0.0121344
ENSG00000140931	CMTM3	0.954296	0.0121537
ENSG00000172159	FRMD3	1.16276	0.0121611
ENSG00000280145	CU638689.4	-1.48169	0.0121611
ENSG00000115163	CENPA	-1.31014	0.0121611
ENSG00000088451	TGDS	-1.19032	0.0121611
ENSG00000115129	TP53I3	0.807089	0.0121814
ENSG00000112695	COX7A2	-0.733747	0.0121814
ENSG00000169439	SDC2	-0.907717	0.0121985
ENSG00000197043	ANXA6	-0.699431	0.0121985
ENSG00000084676	NCOA1	0.822134	0.0122174
ENSG00000100206	DMC1	-1.49694	0.0122174
ENSG00000119514	GALNT12	-1.09389	0.0122458
ENSG00000274627	AC092123.2	1.1544	0.0123226
ENSG00000107020	PLGRKT	-0.704076	0.0123333
ENSG00000133639	BTG1	0.634252	0.0123501
ENSG00000153179	RASSF3	-0.825178	0.0124121
ENSG00000177108	ZDHHC22	-1.57336	0.0124135
ENSG00000240583	AQP1	1.16769	0.0124398
ENSG00000130449	ZSWIM6	0.600208	0.0124449
ENSG00000117139	KDM5B	0.976655	0.0124654
ENSG00000179918	SEPHS2	0.535701	0.01252
ENSG00000165501	LRR1	-1.01187	0.012589
ENSG00000205659	LIN52	-0.532876	0.0126463
ENSG00000100528	CNIH1	-1.06064	0.0126492
ENSG00000151065	DCP1B	0.64984	0.0127517
ENSG00000179981	TSHZ1	0.98774	0.012765
ENSG00000156042	CFAP70	2.84861	0.0128064
ENSG00000163348	PYGO2	0.648627	0.0128064
ENSG00000176171	BNIP3	-0.790198	0.0128064
ENSG00000106049	HIBADH	-0.773524	0.0128064
ENSG00000137094	DNAJB5	0.727708	0.0128216
ENSG00000144034	TPRKB	-1.07895	0.0128392
ENSG00000110900	TSPAN11	1.00668	0.0128446
ENSG00000167186	COQ7	0.711584	0.0128564
ENSG00000092199	HNRNPC	-0.560266	0.0128701
ENSG00000143228	NUF2	-1.58593	0.0128832
ENSG00000121892	PDS5A	-0.83953	0.0128832
ENSG00000145632	PLK2	1.31	0.0129016
ENSG00000117335	CD46	-1.11531	0.0129016
ENSG00000228106	AL392172.1	-0.716041	0.0129016
ENSG00000150768	DLAT	-0.642806	0.0129016
ENSG00000152495	CAMK4	1.07308	0.0129031
ENSG00000219438	FAM19A5	1.72053	0.0129092
ENSG00000075399	VPS9D1	2.1636	0.0129174
ENSG00000165868	HSPA12A	-0.648731	0.0129174
ENSG00000067560	RHOA	-0.418086	0.0129564
ENSG00000101445	PPP1R16B	-1.98258	0.0129837
ENSG00000122591	FAM126A	-0.85656	0.0129837
ENSG00000139131	YARS2	-0.54559	0.0129853
ENSG00000135503	ACVR1B	0.507103	0.0130014
ENSG00000138658	ZGRF1	-1.27556	0.0130019
ENSG00000197275	RAD54B	-1.37591	0.0130325
ENSG00000123131	PRDX4	-0.717577	0.0131589
ENSG00000095739	BAMBI	1.17749	0.0131808
ENSG00000095383	TBC1D2	1.97671	0.0132168
ENSG00000088812	ATRN	0.567317	0.0133501
ENSG00000156261	CCT8	-0.53744	0.0133501
ENSG00000074755	ZZEF1	0.564946	0.0133916
ENSG00000262580	AC087741.1	1.39861	0.0134276
ENSG00000134899	ERCC5	0.773242	0.0134276
ENSG00000235885	LINC01828	-1.18233	0.0135075
ENSG00000137449	CPEB2	1.68138	0.0135165
ENSG00000269937	AC093525.7	1.35243	0.0135165
ENSG00000164684	ZNF704	1.16886	0.0135347
ENSG00000162415	ZSWIM5	0.654497	0.0135385
ENSG00000148842	CNNM2	0.555609	0.0135923
ENSG00000178127	NDUFV2	-0.44961	0.0135923
ENSG00000105856	HBP1	1.15757	0.0136477
ENSG00000184384	MAML2	1.4715	0.0136959
ENSG00000204267	TAP2	1.19796	0.0136959
ENSG00000137275	RIPK1	0.968814	0.0136959
ENSG00000198169	ZNF251	0.87727	0.0136959
ENSG00000103021	CCDC113	0.5557	0.0136959
ENSG00000051180	RAD51	-1.40467	0.0136959
ENSG00000113048	MRPS27	-0.424897	0.0136959
ENSG00000198010	DLGAP2	1.84573	0.0137249
ENSG00000139318	DUSP6	1.1883	0.0138257
ENSG00000177042	TMEM80	0.978041	0.0139204
ENSG00000037241	RPL26L1	-0.918103	0.0139204
ENSG00000148688	RPP30	-0.697641	0.0139204
ENSG00000005022	SLC25A5	-0.554665	0.0139204
ENSG00000110660	SLC35F2	0.572134	0.0139408
ENSG00000012174	MBTPS2	-1.0006	0.013998
ENSG00000138180	CEP55	-1.31081	0.0140631
ENSG00000161970	RPL26	-0.635134	0.0140758
ENSG00000140612	SEC11A	-0.430109	0.0140758
ENSG00000163995	ABLIM2	1.41919	0.0140862
ENSG00000186787	SPIN2B	0.67272	0.01409
ENSG00000063601	MTMR1	0.424423	0.0140919
ENSG00000115318	LOXL3	-1.14278	0.0140919
ENSG00000275993	CU639417.2	1.01992	0.0141702
ENSG00000197291	RAMP2-AS1	0.834734	0.0141702
ENSG00000123191	ATP7B	0.756981	0.0141702
ENSG00000124225	PMEPA1	0.747764	0.0141702
ENSG00000114739	ACVR2B	0.545629	0.0141702
ENSG00000011426	ANLN	-1.25322	0.0141702
ENSG00000119640	ACYP1	-0.640852	0.0141702
ENSG00000136045	PWP1	-0.511598	0.0141702
ENSG00000278934	AC117489.1	1.63475	0.0142461
ENSG00000224189	HAGLR	-0.713592	0.0142961
ENSG00000101104	PABPC1L	1.13645	0.0143007
ENSG00000170633	RNF34	0.442163	0.0143007
ENSG00000226200	SGMS1-AS1	1.2056	0.0143734
ENSG00000008128	CDK11A	0.806417	0.0143883
ENSG00000170860	LSM3	-0.709985	0.0143883
ENSG00000160282	FTCD	1.94382	0.0144069
ENSG00000076344	RGS11	1.7457	0.0144069
ENSG00000244701	AC004918.1	1.25163	0.0144069
ENSG00000145246	ATP10D	1.00511	0.0144069
ENSG00000083812	ZNF324	0.948595	0.0144069
ENSG00000084764	MAPRE3	0.870153	0.0144069
ENSG00000144535	DIS3L2	0.504566	0.0144069
ENSG00000148541	FAM13C	1.01654	0.0144339
ENSG00000130559	CAMSAP1	0.549061	0.0145197
ENSG00000175662	TOM1L2	1.30253	0.0145613
ENSG00000178947	SMIM10L2A	0.771573	0.0146078
ENSG00000148843	PDCD11	0.572019	0.0146139
ENSG00000163257	DCAF16	-0.681131	0.0146139
ENSG00000181751	C5orf30	-0.938268	0.0146268
ENSG00000196290	NIF3L1	-0.53065	0.0146332
ENSG00000127824	TUBA4A	-1.22823	0.0146636
ENSG00000116198	CEP104	0.448323	0.0146848
ENSG00000141503	MINK1	1.06057	0.0147777
ENSG00000157693	TMEM268	0.523536	0.0148546
ENSG00000184831	APOO	-0.492239	0.0148546
ENSG00000197479	PCDHB11	1.63406	0.0149815
ENSG00000072840	EVC	0.737036	0.0150116
ENSG00000013503	POLR3B	0.696327	0.0150506
ENSG00000101849	TBL1X	-0.615066	0.0150605
ENSG00000139631	CSAD	1.12729	0.0151092
ENSG00000253704	AC023632.2	1.60755	0.0151388
ENSG00000006062	MAP3K14	1.36412	0.0151609
ENSG00000140598	EFL1	-0.732252	0.0151715
ENSG00000234912	SNHG20	0.576294	0.0151796
ENSG00000196584	XRCC2	-1.25017	0.0151796
ENSG00000198924	DCLRE1A	-0.764533	0.0151796
ENSG00000112137	PHACTR1	-1.1528	0.0151868
ENSG00000185480	PARPBP	-1.39548	0.0152287
ENSG00000152256	PDK1	-0.763456	0.0152441
ENSG00000116688	MFN2	-0.82259	0.0152463
ENSG00000143409	MINDY1	0.697247	0.0152603
ENSG00000115977	AAK1	0.698413	0.0152775
ENSG00000008300	CELSR3	1.27191	0.0153008
ENSG00000137073	UBAP2	0.43792	0.015354
ENSG00000102924	CBLN1	-1.72491	0.015354
ENSG00000152078	TMEM56	-1.67607	0.015354
ENSG00000092531	SNAP23	-0.683894	0.015354
ENSG00000106070	GRB10	-0.436908	0.015354
ENSG00000150455	TIRAP	0.905471	0.0153598
ENSG00000140740	UQCRC2	-0.469286	0.0153642
ENSG00000111247	RAD51AP1	-1.23177	0.0153862
ENSG00000154723	ATP5J	-0.48389	0.0153862
ENSG00000110171	TRIM3	0.802947	0.0154191
ENSG00000109436	TBC1D9	0.58306	0.0154227
ENSG00000103496	STX4	0.835622	0.0154359
ENSG00000189114	BLOC1S3	0.760773	0.0154616
ENSG00000214837	LINC01347	2.1398	0.0154909
ENSG00000230487	PSMG3-AS1	1.21971	0.0154909
ENSG00000101004	NINL	0.857633	0.0154909
ENSG00000159873	CCDC117	-0.838555	0.0154909
ENSG00000174482	LINGO2	-0.710688	0.0154909
ENSG00000177640	CASC2	1.09664	0.0155575
ENSG00000100814	CCNB1IP1	-0.636409	0.0155712
ENSG00000163689	C3orf67	-0.896415	0.0156325
ENSG00000039560	RAI14	-0.805323	0.0156325
ENSG00000152193	RNF219	-1.04912	0.0156507
ENSG00000067715	SYT1	-0.702093	0.0157008
ENSG00000167470	MIDN	1.54704	0.0157177
ENSG00000167378	IRGQ	0.739565	0.0157177
ENSG00000134287	ARF3	0.54534	0.0157177
ENSG00000130703	OSBPL2	0.659582	0.0157895
ENSG00000103121	CMC2	-0.653295	0.0157895
ENSG00000121413	ZSCAN18	1.11508	0.0157976
ENSG00000176155	CCDC57	1.38746	0.0158062
ENSG00000171476	HOPX	-1.27559	0.0158062
ENSG00000185651	UBE2L3	-0.793959	0.0158062
ENSG00000197757	HOXC6	0.928762	0.015828
ENSG00000048828	FAM120A	0.547418	0.0159093
ENSG00000152413	HOMER1	-1.07144	0.0159551
ENSG00000120251	GRIA2	1.7967	0.0159688
ENSG00000130779	CLIP1	0.696475	0.0159688
ENSG00000114978	MOB1A	-1.07836	0.0159688
ENSG00000099260	PALMD	2.3035	0.0160325
ENSG00000250299	MRPS31P4	2.17528	0.0160384
ENSG00000164024	METAP1	-0.542687	0.0160433
ENSG00000204899	MZT1	-1.32359	0.0160785
ENSG00000186575	NF2	0.814178	0.0160851
ENSG00000155666	KDM8	0.922121	0.0161072
ENSG00000162458	FBLIM1	1.13714	0.0161221
ENSG00000196741	LINC01560	-1.24876	0.0161221
ENSG00000263235	AC006111.2	1.04514	0.0161252
ENSG00000004139	SARM1	0.703685	0.0161252
ENSG00000122779	TRIM24	0.800273	0.0162933
ENSG00000141644	MBD1	0.637909	0.0162933
ENSG00000213782	DDX47	-0.519485	0.0162933
ENSG00000058804	NDC1	-0.956479	0.0162968
ENSG00000135148	TRAFD1	0.529166	0.0163357
ENSG00000225614	ZNF469	2.60981	0.016355
ENSG00000092295	TGM1	1.98051	0.0163582
ENSG00000099219	ERMP1	-0.968405	0.0163582
ENSG00000135930	EIF4E2	0.611039	0.0163584
ENSG00000163877	SNIP1	0.559792	0.0164466
ENSG00000183291	SELENOF	-0.78998	0.0164466
ENSG00000105875	WDR91	0.629643	0.016464
ENSG00000158480	SPATA2	0.886503	0.0164696
ENSG00000103343	ZNF174	0.546822	0.0164696
ENSG00000137075	RNF38	1.03949	0.0164718
ENSG00000274956	UG0898H09	-1.08523	0.0164718
ENSG00000169599	NFU1	-0.676098	0.0164718
ENSG00000119929	CUTC	-0.61116	0.0164718
ENSG00000154429	CCSAP	-1.00235	0.0164962
ENSG00000221866	PLXNA4	2.51072	0.0165174
ENSG00000162624	LHX8	1.72098	0.0165463
ENSG00000164162	ANAPC10	-0.724744	0.0165617
ENSG00000249859	PVT1	0.834603	0.0166288
ENSG00000198838	RYR3	1.28942	0.0166644
ENSG00000138346	DNA2	-1.00038	0.0166644
ENSG00000070010	UFD1	-0.444389	0.0166875
ENSG00000157542	KCNJ6	-1.76604	0.0167436
ENSG00000213614	HEXA	0.711445	0.0167614
ENSG00000168066	SF1	0.511898	0.0167691
ENSG00000128285	MCHR1	1.43157	0.0167998
ENSG00000171962	DRC3	1.21199	0.0167998
ENSG00000186184	POLR1D	-0.450346	0.0168152
ENSG00000205592	MUC19	3.17468	0.0168406
ENSG00000185220	PGBD2	0.897789	0.0168799
ENSG00000176994	SMCR8	0.610141	0.0168799
ENSG00000079931	MOXD1	-2.53912	0.0168799
ENSG00000176974	SHMT1	-0.871947	0.0168799
ENSG00000152683	SLC30A6	-0.846336	0.0168799
ENSG00000127252	HRASLS	-0.762553	0.0168799
ENSG00000143977	SNRPG	-0.586194	0.0168902
ENSG00000153044	CENPH	-1.4716	0.0169084
ENSG00000172037	LAMB2	1.39554	0.0169456
ENSG00000063761	ADCK1	0.734033	0.0169456
ENSG00000213853	EMP2	-1.1283	0.0169456
ENSG00000100478	AP4S1	0.734868	0.0169715
ENSG00000196588	MKL1	1.13898	0.0170008
ENSG00000245532	NEAT1	0.854071	0.0170532
ENSG00000276805	AL133216.2	1.64619	0.0170987
ENSG00000160445	ZER1	1.21217	0.0171121
ENSG00000232098	AC012313.1	0.883486	0.0171121
ENSG00000134644	PUM1	0.427563	0.0171121
ENSG00000134259	NGF	-3.01915	0.0171121
ENSG00000166128	RAB8B	-1.2107	0.0171121
ENSG00000185963	BICD2	0.772336	0.0171525
ENSG00000144677	CTDSPL	-0.53357	0.0171525
ENSG00000204923	FBXO48	-0.989638	0.0172643
ENSG00000132510	KDM6B	1.77382	0.0172931
ENSG00000272645	GTF2IP20	0.831937	0.0173009
ENSG00000163918	RFC4	-0.709888	0.0173009
ENSG00000123179	EBPL	-0.681284	0.0173009
ENSG00000177169	ULK1	2.06665	0.0173147
ENSG00000228327	AL669831.1	1.68337	0.0173147
ENSG00000141294	LRRC46	1.32333	0.0173147
ENSG00000124374	PAIP2B	1.00454	0.0173147
ENSG00000111445	RFC5	-0.761704	0.0173147
ENSG00000171497	PPID	-0.598057	0.0173147
ENSG00000198742	SMURF1	0.570563	0.0173699
ENSG00000185567	AHNAK2	1.07591	0.0174876
ENSG00000150773	PIH1D2	1.5134	0.0175343
ENSG00000167110	GOLGA2	0.658996	0.0175343
ENSG00000147676	MAL2	-1.27731	0.0175343
ENSG00000089199	CHGB	1.54302	0.0175576
ENSG00000160584	SIK3	0.688797	0.0175845
ENSG00000185985	SLITRK2	-0.923228	0.0175845
ENSG00000271941	AC104184.1	1.90417	0.0176208
ENSG00000144596	GRIP2	1.301	0.017644
ENSG00000156599	ZDHHC5	0.420599	0.0176487
ENSG00000119782	FKBP1B	-1.18685	0.0176487
ENSG00000065485	PDIA5	-0.705003	0.0176487
ENSG00000008324	SS18L2	-0.548481	0.0176487
ENSG00000125166	GOT2	-0.465992	0.0177187
ENSG00000184481	FOXO4	0.840673	0.0177662
ENSG00000055955	ITIH4	1.28074	0.0178236
ENSG00000138443	ABI2	-0.615977	0.0178236
ENSG00000134330	IAH1	-0.668881	0.0178473
ENSG00000107862	GBF1	0.601873	0.0179322
ENSG00000066135	KDM4A	0.640621	0.0179388
ENSG00000122884	P4HA1	-0.704912	0.017953
ENSG00000120885	CLU	-0.96714	0.0179726
ENSG00000128595	CALU	-0.718087	0.0179751
ENSG00000148719	DNAJB12	0.843988	0.0179764
ENSG00000146826	C7orf43	1.41732	0.0182322
ENSG00000197894	ADH5	-0.524151	0.018277
ENSG00000110031	LPXN	1.6584	0.0183823
ENSG00000109911	ELP4	-0.745815	0.0183914
ENSG00000135749	PCNX2	0.907729	0.0183956
ENSG00000107485	GATA3	0.837037	0.0184103
ENSG00000181666	HKR1	0.732306	0.0184254
ENSG00000102547	CAB39L	1.56864	0.0184916
ENSG00000187860	CCDC157	1.49255	0.0184982
ENSG00000197653	DNAH10	1.47228	0.0184982
ENSG00000133606	MKRN1	0.547259	0.0184982
ENSG00000266777	AC090616.6	1.62996	0.018499
ENSG00000133119	RFC3	-1.05527	0.0185198
ENSG00000111144	LTA4H	-0.541325	0.0185198
ENSG00000079332	SAR1A	-0.535448	0.0185198
ENSG00000109814	UGDH	-0.686264	0.0185306
ENSG00000164104	HMGB2	-1.11715	0.0185349
ENSG00000108465	CDK5RAP3	0.594049	0.0186236
ENSG00000027075	PRKCH	-1.67989	0.0186236
ENSG00000146918	NCAPG2	-0.905644	0.018685
ENSG00000196998	WDR45	0.904541	0.0186968
ENSG00000260852	FBXL19-AS1	0.926146	0.0186998
ENSG00000152076	CCDC74B	1.68155	0.0187229
ENSG00000205208	C4orf46	-1.10299	0.018797
ENSG00000040275	SPDL1	-0.698981	0.018797
ENSG00000111196	MAGOHB	-0.692406	0.0188834
ENSG00000109118	PHF12	0.621088	0.0190135
ENSG00000068308	OTUD5	0.554191	0.0190135
ENSG00000146426	TIAM2	0.4757	0.0190135
ENSG00000253540	FAM86HP	1.50293	0.0190382
ENSG00000132716	DCAF8	0.492912	0.0190592
ENSG00000256628	ZBTB11-AS1	0.867306	0.0190971
ENSG00000198947	DMD	-0.852258	0.0190971
ENSG00000138709	LARP1B	-0.838885	0.0191035
ENSG00000111581	NUP107	-0.518769	0.0191112
ENSG00000158301	GPRASP2	0.521722	0.0191722
ENSG00000205978	NYNRIN	0.929521	0.0191723
ENSG00000105204	DYRK1B	1.65204	0.0191853
ENSG00000086200	IPO11	-0.772992	0.0191853
ENSG00000164611	PTTG1	-1.12126	0.0192279
ENSG00000145220	LYAR	-0.618303	0.0192768
ENSG00000185745	IFIT1	-1.5616	0.0192856
ENSG00000115290	GRB14	-1.28743	0.0192856
ENSG00000188641	DPYD	-1.12258	0.0192856
ENSG00000213599	SLX1A-SULT1A3	1.43081	0.0192893
ENSG00000196636	SDHAF3	-0.79442	0.0192893
ENSG00000173221	GLRX	-0.670888	0.0192893
ENSG00000280355	AL132656.4	0.871374	0.0193054
ENSG00000134057	CCNB1	-1.05321	0.0193673
ENSG00000155304	HSPA13	-0.921969	0.0193673
ENSG00000184220	CMSS1	-0.48719	0.0193673
ENSG00000198721	ECI2	-0.546578	0.0193847
ENSG00000145569	FAM105A	-0.933654	0.0195112
ENSG00000121068	TBX2	1.16537	0.0195124
ENSG00000050393	MCUR1	-0.527948	0.0195391
ENSG00000228486	LINC01125	1.36199	0.0195646
ENSG00000125398	SOX9	0.871024	0.0196001
ENSG00000129946	SHC2	2.2068	0.0197351
ENSG00000181135	ZNF707	1.34382	0.0197485
ENSG00000170122	FOXD4	1.44556	0.0197931
ENSG00000176371	ZSCAN2	0.645667	0.0197931
ENSG00000011523	CEP68	0.476164	0.0197931
ENSG00000126261	UBA2	-0.555107	0.0197931
ENSG00000101493	ZNF516	0.626179	0.0198092
ENSG00000159917	ZNF235	1.06131	0.0198162
ENSG00000164050	PLXNB1	1.34736	0.019855
ENSG00000162650	ATXN7L2	1.18319	0.019855
ENSG00000143815	LBR	-0.895169	0.019855
ENSG00000132128	LRRC41	0.886698	0.0199041
ENSG00000134313	KIDINS220	0.726087	0.0199041
ENSG00000037637	FBXO42	0.449481	0.0199041
ENSG00000142731	PLK4	-1.29162	0.0199041
ENSG00000112118	MCM3	-1.02138	0.0199041
ENSG00000159788	RGS12	0.844126	0.0199165
ENSG00000275632	AL035461.2	-1.36781	0.0199462
ENSG00000011260	UTP18	-0.479673	0.0199462
ENSG00000175938	ORAI3	1.4014	0.0199945
ENSG00000138741	TRPC3	-1.50553	0.0200325
ENSG00000140836	ZFHX3	0.762427	0.0200419
ENSG00000172292	CERS6	-0.868139	0.0200427
ENSG00000113368	LMNB1	-0.928147	0.0201175
ENSG00000196369	SRGAP2B	-0.850869	0.0201175
ENSG00000229180	AC006001.3	1.02493	0.0201306
ENSG00000112293	GPLD1	0.973991	0.0201618
ENSG00000112210	RAB23	-0.968469	0.0201618
ENSG00000148296	SURF6	0.782286	0.0201619
ENSG00000132254	ARFIP2	0.544038	0.0201619
ENSG00000047634	SCML1	-1.01429	0.0202965
ENSG00000156374	PCGF6	-0.893211	0.020406
ENSG00000248275	TRIM52-AS1	-0.700588	0.0204194
ENSG00000160953	MUM1	0.710715	0.0204563
ENSG00000157450	RNF111	0.693364	0.0204818
ENSG00000172172	MRPL13	-0.555914	0.0204818
ENSG00000215769	ARHGAP27P1-BPTFP1-KPNA2P3	0.908856	0.0205221
ENSG00000118242	MREG	-0.828205	0.0205221
ENSG00000241769	LINC00893	1.51359	0.0205413
ENSG00000261126	RBFADN	0.799732	0.0205844
ENSG00000143486	EIF2D	-0.485483	0.0206007
ENSG00000196642	RABL6	1.7942	0.0206073
ENSG00000143373	ZNF687	1.36214	0.0206073
ENSG00000123201	GUCY1B2	1.19786	0.0206073
ENSG00000214338	SOGA3	1.05321	0.0206285
ENSG00000166845	C18orf54	-1.34317	0.0206285
ENSG00000204070	SYS1	0.634285	0.0207228
ENSG00000163808	KIF15	-1.26276	0.0207228
ENSG00000149115	TNKS1BP1	1.40637	0.0207323
ENSG00000180901	KCTD2	0.489903	0.0207409
ENSG00000160062	ZBTB8A	-0.839863	0.0207807
ENSG00000196235	SUPT5H	0.863064	0.0208478
ENSG00000128563	PRKRIP1	0.733039	0.0209116
ENSG00000112139	MDGA1	1.40424	0.0209216
ENSG00000106346	USP42	0.543935	0.0209216
ENSG00000166340	TPP1	0.59359	0.0209463
ENSG00000254772	EEF1G	-0.686214	0.0209771
ENSG00000137710	RDX	-0.766732	0.0210862
ENSG00000260276	AC022167.2	1.08288	0.021091
ENSG00000241015	TPM3P9	0.896819	0.0212364
ENSG00000155254	MARVELD1	0.581246	0.0212364
ENSG00000008018	PSMB1	-0.40152	0.0212364
ENSG00000186222	BLOC1S4	0.821686	0.0212417
ENSG00000156787	TBC1D31	-0.703885	0.0212611
ENSG00000187605	TET3	0.525634	0.0212623
ENSG00000142686	C1orf216	0.509577	0.021286
ENSG00000198814	GK	-0.831386	0.021286
ENSG00000081791	KIAA0141	0.571727	0.0212958
ENSG00000104643	MTMR9	0.884352	0.0213398
ENSG00000111300	NAA25	-0.722042	0.0213398
ENSG00000120265	PCMT1	-0.641133	0.0213398
ENSG00000130635	COL5A1	1.16576	0.0214221
ENSG00000065833	ME1	-0.9456	0.0214221
ENSG00000141068	KSR1	0.78752	0.0214416
ENSG00000080839	RBL1	-0.663215	0.0214416
ENSG00000158186	MRAS	0.731456	0.0214575
ENSG00000076248	UNG	-0.830973	0.0214575
ENSG00000152382	TADA1	-0.561632	0.0214667
ENSG00000276293	PIP4K2B	0.42882	0.0215085
ENSG00000010270	STARD3NL	-0.529675	0.0215085
ENSG00000186951	PPARA	0.84342	0.0215092
ENSG00000132975	GPR12	-1.64968	0.0215092
ENSG00000182010	RTKN2	-1.26102	0.0215256
ENSG00000050405	LIMA1	-0.621006	0.0215256
ENSG00000132383	RPA1	-0.525257	0.0215256
ENSG00000121716	PILRB	1.08401	0.0215288
ENSG00000145919	BOD1	-0.374032	0.0215463
ENSG00000188827	SLX4	0.812764	0.0216313
ENSG00000112208	BAG2	-0.856607	0.0216313
ENSG00000158710	TAGLN2	-1.09652	0.0216458
ENSG00000174206	C12orf66	-0.647725	0.0216458
ENSG00000131504	DIAPH1	-0.629529	0.0216458
ENSG00000143727	ACP1	-0.405408	0.0216458
ENSG00000035499	DEPDC1B	-0.78896	0.0216835
ENSG00000091622	PITPNM3	1.02667	0.0217523
ENSG00000170745	KCNS3	-1.41355	0.0217523
ENSG00000279117	AP001972.5	0.600523	0.0217593
ENSG00000159387	IRX6	1.53567	0.0217912
ENSG00000213073	AL353625.1	1.10239	0.0217912
ENSG00000136982	DSCC1	-1.33831	0.0218103
ENSG00000144746	ARL6IP5	-0.710795	0.0218517
ENSG00000157168	NRG1	0.855279	0.0219581
ENSG00000100445	SDR39U1	0.794429	0.022008
ENSG00000137177	KIF13A	0.624864	0.0220147
ENSG00000167522	ANKRD11	0.810564	0.0220526
ENSG00000103227	LMF1	1.60186	0.0220747
ENSG00000157837	SPPL3	0.393442	0.0220747
ENSG00000165985	C1QL3	-1.18162	0.0220747
ENSG00000114346	ECT2	-1.14365	0.0220848
ENSG00000231305	AC112484.2	1.4058	0.0221469
ENSG00000164309	CMYA5	1.24014	0.0221469
ENSG00000102606	ARHGEF7	0.428676	0.0221469
ENSG00000108468	CBX1	-0.397008	0.0221669
ENSG00000136960	ENPP2	2.30964	0.022245
ENSG00000235316	DUSP8P5	1.84912	0.022245
ENSG00000165655	ZNF503	1.52088	0.022245
ENSG00000162998	FRZB	0.754891	0.022245
ENSG00000070476	ZXDC	0.675356	0.022245
ENSG00000182307	C8orf33	0.520995	0.022245
ENSG00000184277	TM2D3	0.482476	0.022245
ENSG00000198369	SPRED2	0.427767	0.022245
ENSG00000151725	CENPU	-1.19155	0.022245
ENSG00000255529	POLR2M	-0.771227	0.022245
ENSG00000095485	CWF19L1	-0.537998	0.022245
ENSG00000090889	KIF4A	-1.18959	0.0222535
ENSG00000196812	ZSCAN16	0.799843	0.0222561
ENSG00000120658	ENOX1	-0.682812	0.0222561
ENSG00000146083	RNF44	1.11612	0.0222706
ENSG00000159128	IFNGR2	-0.530605	0.0222706
ENSG00000113231	PDE8B	-1.26152	0.0222747
ENSG00000147679	UTP23	-0.904763	0.0222903
ENSG00000157036	EXOG	0.589748	0.0223102
ENSG00000166707	ZCCHC18	1.50892	0.0223481
ENSG00000055609	KMT2C	0.81074	0.0223481
ENSG00000180834	MAP6D1	-0.715102	0.0223784
ENSG00000176945	MUC20	1.43967	0.0224225
ENSG00000170365	SMAD1	0.983609	0.0224497
ENSG00000105085	MED26	0.98957	0.0225059
ENSG00000163577	EIF5A2	-1.02824	0.0225368
ENSG00000104228	TRIM35	0.544547	0.0225844
ENSG00000138018	SELENOI	-0.970063	0.0227943
ENSG00000154316	TDH	1.3426	0.0228407
ENSG00000224728	IMPDH1P8	1.20653	0.0228418
ENSG00000206120	EGFEM1P	2.63752	0.0228453
ENSG00000198626	RYR2	1.25531	0.0228453
ENSG00000132196	HSD17B7	-0.67599	0.0228512
ENSG00000214194	SMIM30	-0.797286	0.022899
ENSG00000136636	KCTD3	0.613216	0.0229375
ENSG00000155760	FZD7	1.30226	0.022945
ENSG00000236924	AL162411.1	-1.11161	0.022945
ENSG00000067369	TP53BP1	0.765631	0.0229874
ENSG00000173531	MST1	1.3598	0.0230113
ENSG00000111249	CUX2	1.28227	0.0230113
ENSG00000169744	LDB2	-0.99976	0.0230208
ENSG00000250802	ZBED3-AS1	0.833419	0.0230249
ENSG00000006607	FARP2	-0.45437	0.0230249
ENSG00000271601	LIX1L	-0.452457	0.0230587
ENSG00000215440	NPEPL1	1.90807	0.0230846
ENSG00000227268	KLLN	1.69592	0.0231596
ENSG00000135069	PSAT1	-0.68724	0.0231596
ENSG00000148396	SEC16A	0.888875	0.0231844
ENSG00000143942	CHAC2	-1.07987	0.0231844
ENSG00000132432	SEC61G	-0.569718	0.0233302
ENSG00000048707	VPS13D	0.718025	0.0233456
ENSG00000203721	LINC00862	-1.3799	0.0234042
ENSG00000107815	TWNK	0.550241	0.0234655
ENSG00000188785	ZNF548	1.0006	0.0234776
ENSG00000100197	CYP2D6	1.28444	0.0236859
ENSG00000171084	FAM86JP	0.860369	0.0236925
ENSG00000151240	DIP2C	0.481472	0.0238251
ENSG00000231607	DLEU2	-1.61893	0.0238251
ENSG00000158270	COLEC12	-1.47955	0.0238251
ENSG00000243147	MRPL33	-0.636486	0.0238251
ENSG00000137492	THAP12	-0.874381	0.0238404
ENSG00000023608	SNAPC1	-0.812886	0.0238575
ENSG00000106615	RHEB	-0.678837	0.0238716
ENSG00000164741	DLC1	0.568239	0.0238909
ENSG00000105186	ANKRD27	-0.577823	0.0238909
ENSG00000205702	CYP2D7	1.80009	0.0239344
ENSG00000117713	ARID1A	0.512781	0.0239344
ENSG00000156136	DCK	-1.10501	0.0239344
ENSG00000127337	YEATS4	-1.02811	0.0239344
ENSG00000197535	MYO5A	1.78041	0.0239703
ENSG00000269113	TRABD2B	1.48253	0.0240099
ENSG00000205583	STAG3L1	1.55826	0.024051
ENSG00000111203	ITFG2	0.577917	0.024051
ENSG00000031691	CENPQ	-1.2143	0.024051
ENSG00000125977	EIF2S2	-0.470627	0.024051
ENSG00000084731	KIF3C	0.59006	0.0240791
ENSG00000126870	WDR60	0.564902	0.0240791
ENSG00000235750	KIAA0040	-1.22267	0.0240791
ENSG00000111832	RWDD1	-0.777294	0.0240791
ENSG00000204619	PPP1R11	0.720186	0.0240913
ENSG00000184545	DUSP8	1.8429	0.0241289
ENSG00000082497	SERTAD4	0.92523	0.0241289
ENSG00000038532	CLEC16A	0.686504	0.0243035
ENSG00000176894	PXMP2	-1.42968	0.0243591
ENSG00000269416	LINC01224	-1.08125	0.0243634
ENSG00000148219	ASTN2	0.832476	0.024424
ENSG00000165300	SLITRK5	-1.22463	0.024424
ENSG00000158109	TPRG1L	0.785913	0.0244379
ENSG00000126787	DLGAP5	-1.31585	0.0244968
ENSG00000107554	DNMBP	-0.547105	0.0244968
ENSG00000149634	SPATA25	1.92381	0.0245047
ENSG00000176473	WDR25	1.02805	0.0245047
ENSG00000115232	ITGA4	-1.42212	0.0245047
ENSG00000143401	ANP32E	-1.01783	0.0245152
ENSG00000155897	ADCY8	1.22392	0.0245291
ENSG00000182568	SATB1	0.516528	0.0245291
ENSG00000119969	HELLS	-1.21452	0.0245291
ENSG00000221923	ZNF880	2.12482	0.0246101
ENSG00000162687	KCNT2	1.18995	0.0246101
ENSG00000166974	MAPRE2	0.593875	0.0246101
ENSG00000119685	TTLL5	0.500607	0.0246101
ENSG00000168078	PBK	-1.44421	0.0246101
ENSG00000101353	MROH8	-1.11027	0.0246101
ENSG00000139354	GAS2L3	-1.09123	0.0246101
ENSG00000205542	TMSB4X	-0.953396	0.0246101
ENSG00000126106	TMEM53	1.02673	0.0246955
ENSG00000147592	LACTB2	-0.784702	0.0246955
ENSG00000268573	AC011815.1	-0.800418	0.0247048
ENSG00000217555	CKLF	-0.742568	0.0248201
ENSG00000261678	SCRT1	1.79254	0.0248258
ENSG00000033011	ALG1	0.698374	0.0248552
ENSG00000198198	SZT2	0.987883	0.0249028
ENSG00000259726	CSPG4P11	1.93294	0.0249108
ENSG00000105643	ARRDC2	0.736689	0.0249139
ENSG00000154358	OBSCN	1.41869	0.0249226
ENSG00000135956	TMEM127	0.686464	0.0249226
ENSG00000103460	TOX3	-1.16715	0.024936
ENSG00000145198	VWA5B2	1.8995	0.0249476
ENSG00000175137	SH3BP5L	1.03419	0.0249476
ENSG00000162981	FAM84A	0.58983	0.0250116
ENSG00000203780	FANK1	0.979714	0.0250233
ENSG00000169862	CTNND2	0.666909	0.0250233
ENSG00000204842	ATXN2	0.430377	0.0250233
ENSG00000111275	ALDH2	-0.523203	0.0250233
ENSG00000130518	KIAA1683	1.6757	0.0250806
ENSG00000067064	IDI1	-0.929327	0.0250849
ENSG00000156711	MAPK13	1.19755	0.0251012
ENSG00000159259	CHAF1B	-1.0003	0.0251313
ENSG00000223508	RPL23AP53	0.946067	0.0251371
ENSG00000074695	LMAN1	-0.889977	0.0252171
ENSG00000144713	RPL32	-0.674928	0.0253078
ENSG00000175768	TOMM5	-0.594768	0.0253912
ENSG00000054392	HHAT	0.77832	0.0253936
ENSG00000168301	KCTD6	-0.673494	0.0253936
ENSG00000115233	PSMD14	-0.476683	0.0253936
ENSG00000186187	ZNRF1	0.794566	0.0254084
ENSG00000021645	NRXN3	1.99356	0.0254217
ENSG00000144320	LNPK	-1.05809	0.0254217
ENSG00000264885	AC026271.4	0.505419	0.0254555
ENSG00000145386	CCNA2	-1.27938	0.025522
ENSG00000133195	SLC39A11	-0.732134	0.0255645
ENSG00000154153	RETREG1	-0.943944	0.0255707
ENSG00000245958	AC093752.1	-0.598103	0.0255707
ENSG00000187987	ZSCAN23	1.07514	0.0256249
ENSG00000162298	SYVN1	0.736776	0.0256249
ENSG00000090975	PITPNM2	1.17509	0.0256346
ENSG00000124659	TBCC	0.82628	0.0256346
ENSG00000155329	ZCCHC10	-1.00678	0.0256346
ENSG00000111215	PRR4	-0.823867	0.0256346
ENSG00000116962	NID1	-0.808352	0.0256346
ENSG00000138382	METTL5	-0.768661	0.0256346
ENSG00000110906	KCTD10	0.411451	0.0256469
ENSG00000248590	GLDCP1	-1.04628	0.0256758
ENSG00000136240	KDELR2	-0.557519	0.0257404
ENSG00000257176	AC009318.1	1.24051	0.0258065
ENSG00000251349	MSANTD3-TMEFF1	-1.11736	0.0259313
ENSG00000279500	AC108704.2	1.63721	0.0259557
ENSG00000170631	ZNF16	0.829489	0.0259781
ENSG00000156970	BUB1B	-1.07113	0.0260989
ENSG00000130856	ZNF236	0.492968	0.0261931
ENSG00000103351	CLUAP1	0.692705	0.0262251
ENSG00000086589	RBM22	0.585137	0.0262251
ENSG00000173218	VANGL1	-0.505314	0.0262553
ENSG00000203760	CENPW	-0.950335	0.0262861
ENSG00000174282	ZBTB4	0.566334	0.0263391
ENSG00000171960	PPIH	-0.660332	0.0263391
ENSG00000164754	RAD21	-0.678734	0.0263967
ENSG00000107201	DDX58	1.118	0.0264059
ENSG00000110092	CCND1	-1.53848	0.0264139
ENSG00000120539	MASTL	-0.935647	0.0264602
ENSG00000108671	PSMD11	-0.425303	0.0264778
ENSG00000148700	ADD3	-0.793365	0.0265533
ENSG00000166912	MTMR10	-0.810395	0.0267048
ENSG00000183250	LINC01547	1.27781	0.0267669
ENSG00000088930	XRN2	-0.604313	0.0268097
ENSG00000279253	AL121753.2	1.14628	0.0268885
ENSG00000125885	MCM8	-0.909456	0.0270661
ENSG00000243156	MICAL3	0.789898	0.027206
ENSG00000115107	STEAP3	1.08512	0.0272508
ENSG00000184205	TSPYL2	0.764641	0.0272997
ENSG00000175711	B3GNTL1	0.878499	0.0273645
ENSG00000153404	PLEKHG4B	0.86763	0.0273645
ENSG00000134698	AGO4	0.70027	0.0273645
ENSG00000121022	COPS5	-0.416407	0.0273645
ENSG00000221829	FANCG	-1.03606	0.0273959
ENSG00000065911	MTHFD2	-0.669338	0.0274184
ENSG00000130803	ZNF317	0.360011	0.0274393
ENSG00000182247	UBE2E2	-0.461269	0.0274669
ENSG00000159403	C1R	-1.37279	0.0275433
ENSG00000108604	SMARCD2	0.742554	0.027577
ENSG00000106723	SPIN1	-0.737762	0.027577
ENSG00000151665	PIGF	-0.656169	0.0275928
ENSG00000114446	IFT57	0.587453	0.0276558
ENSG00000175279	CENPS	-0.616179	0.0276558
ENSG00000140307	GTF2A2	-0.726964	0.0276864
ENSG00000165684	SNAPC4	1.30013	0.0277313
ENSG00000282933	RHOXF1P3	2.4648	0.0277936
ENSG00000180104	EXOC3	0.790232	0.0279154
ENSG00000133874	RNF122	0.627004	0.0279154
ENSG00000106080	FKBP14	-0.649842	0.0279154
ENSG00000205041	AC118344.1	1.53147	0.0279509
ENSG00000234127	TRIM26	0.559162	0.0279509
ENSG00000116604	MEF2D	0.728159	0.0280233
ENSG00000249459	ZNF286B	0.667795	0.0280658
ENSG00000136940	PDCL	-0.535981	0.0281221
ENSG00000226891	LINC01359	1.65903	0.0282138
ENSG00000080947	CROCCP3	0.959244	0.0282138
ENSG00000124217	MOCS3	0.489708	0.0282138
ENSG00000143442	POGZ	0.47204	0.0282138
ENSG00000197594	ENPP1	-0.801576	0.0283676
ENSG00000095951	HIVEP1	0.621817	0.0283934
ENSG00000115806	GORASP2	-0.439159	0.0283989
ENSG00000204248	COL11A2	1.50078	0.0284141
ENSG00000241468	ATP5J2	-0.792464	0.0284591
ENSG00000148660	CAMK2G	-0.706764	0.0284591
ENSG00000225439	BOLA3-AS1	-0.52403	0.0284591
ENSG00000174695	TMEM167A	-1.22014	0.0284699
ENSG00000232119	MCTS1	-0.537136	0.0285592
ENSG00000138614	INTS14	0.485765	0.0286072
ENSG00000015133	CCDC88C	0.968276	0.0286626
ENSG00000140575	IQGAP1	-0.674806	0.0288274
ENSG00000162396	PARS2	0.672647	0.0288294
ENSG00000188176	SMTNL2	-1.27838	0.0288294
ENSG00000224411	HSP90AA2P	-0.928531	0.0288294
ENSG00000132329	RAMP1	2.60602	0.0288873
ENSG00000156802	ATAD2	-1.17649	0.0288922
ENSG00000263142	LRRC37A17P	1.02525	0.0288959
ENSG00000163923	RPL39L	-0.767564	0.0288959
ENSG00000146411	SLC2A12	-1.24017	0.0288999
ENSG00000085999	RAD54L	-1.21157	0.0289518
ENSG00000151623	NR3C2	-1.14529	0.0289518
ENSG00000240875	LINC00886	1.43973	0.028982
ENSG00000100479	POLE2	-0.991485	0.0289884
ENSG00000176531	PHLDB3	1.70327	0.0290691
ENSG00000141314	RHBDL3	-1.72546	0.0290691
ENSG00000140526	ABHD2	0.67246	0.0291201
ENSG00000077514	POLD3	-0.672588	0.0291329
ENSG00000272752	STAG3L5P-PVRIG2P-PILRB	1.0682	0.0291555
ENSG00000170445	HARS	0.493286	0.0291555
ENSG00000089022	MAPKAPK5	0.468176	0.0291555
ENSG00000137210	TMEM14B	-0.542088	0.0292323
ENSG00000154473	BUB3	-0.44468	0.0292902
ENSG00000181523	SGSH	1.16413	0.0293132
ENSG00000165704	HPRT1	-0.887241	0.0293402
ENSG00000154065	ANKRD29	1.66391	0.0293589
ENSG00000176208	ATAD5	-1.30956	0.0293589
ENSG00000157617	C2CD2	0.514383	0.0294047
ENSG00000051009	FAM160A2	0.877022	0.0294215
ENSG00000248008	NRAV	0.879194	0.0294478
ENSG00000221978	CCNL2	0.742291	0.0294478
ENSG00000082482	KCNK2	-0.739108	0.0294478
ENSG00000147224	PRPS1	-0.465738	0.0294478
ENSG00000159131	GART	-0.465373	0.0294478
ENSG00000137522	RNF121	0.592078	0.0295363
ENSG00000186976	EFCAB6	1.48445	0.0295366
ENSG00000157087	ATP2B2	-0.802275	0.0295366
ENSG00000280303	AC067931.2	1.06568	0.0296086
ENSG00000091428	RAPGEF4	0.988233	0.0296287
ENSG00000131174	COX7B	-0.535011	0.0296287
ENSG00000110958	PTGES3	-1.17383	0.0296457
ENSG00000163682	RPL9	-0.83064	0.0296457
ENSG00000163462	TRIM46	1.55855	0.0296607
ENSG00000256073	URB1-AS1	-1.3841	0.0296607
ENSG00000128731	HERC2	0.634792	0.0296969
ENSG00000139842	CUL4A	-0.465179	0.0296969
ENSG00000152402	GUCY1A2	-1.29159	0.0297326
ENSG00000112029	FBXO5	-1.02603	0.0297384
ENSG00000072786	STK10	0.731651	0.0298205
ENSG00000134247	PTGFRN	0.4346	0.0298237
ENSG00000155959	VBP1	-0.796667	0.0298237
ENSG00000111834	RSPH4A	1.22511	0.0298278
ENSG00000103549	RNF40	1.18382	0.0299152
ENSG00000140263	SORD	-0.440484	0.0299152
ENSG00000184678	HIST2H2BE	1.8984	0.0299248
ENSG00000143869	GDF7	-1.23502	0.0299248
ENSG00000148331	ASB6	1.17811	0.0299522
ENSG00000092470	WDR76	-0.955297	0.0299522
ENSG00000115944	COX7A2L	-0.573005	0.0299522
ENSG00000171530	TBCA	-0.486121	0.0299646
ENSG00000068615	REEP1	-0.644775	0.0299789
ENSG00000165304	MELK	-0.996765	0.0300008
ENSG00000134058	CDK7	-0.492094	0.0300725
ENSG00000167615	LENG8	1.29397	0.0301397
ENSG00000164002	EXO5	0.846849	0.0301755
ENSG00000124496	TRERF1	-0.700269	0.0302597
ENSG00000161813	LARP4	-0.943947	0.0302697
ENSG00000244165	P2RY11	1.81097	0.030288
ENSG00000215375	MYL5	1.4585	0.030288
ENSG00000146830	GIGYF1	1.22398	0.030288
ENSG00000181817	LSM10	-1.10387	0.0302916
ENSG00000114270	COL7A1	2.07001	0.0303919
ENSG00000186496	ZNF396	1.13393	0.030525
ENSG00000144406	UNC80	0.679566	0.030525
ENSG00000137714	FDX1	-0.643162	0.030525
ENSG00000169330	KIAA1024	0.885444	0.0306544
ENSG00000268895	A1BG-AS1	0.980579	0.0307808
ENSG00000010322	NISCH	1.03689	0.0307855
ENSG00000204406	MBD5	0.724123	0.0307952
ENSG00000168243	GNG4	-0.411286	0.0308798
ENSG00000153485	TMEM251	-0.478133	0.030908
ENSG00000107672	NSMCE4A	-0.426658	0.030908
ENSG00000230251	PHBP4	1.46565	0.0309362
ENSG00000176597	B3GNT5	-1.04869	0.0309362
ENSG00000128710	HOXD10	-0.847001	0.0309362
ENSG00000133657	ATP13A3	0.945808	0.0309799
ENSG00000214331	AC009053.1	0.837027	0.0309799
ENSG00000161267	BDH1	0.619678	0.0309799
ENSG00000048471	SNX29	0.561207	0.0309799
ENSG00000235501	AC105942.1	-0.965609	0.0309799
ENSG00000233822	HIST1H2BN	1.48698	0.0310071
ENSG00000060982	BCAT1	-1.11281	0.0310598
ENSG00000149809	TM7SF2	1.48781	0.0310863
ENSG00000117298	ECE1	0.817508	0.0310863
ENSG00000166579	NDEL1	0.489766	0.0310863
ENSG00000049167	ERCC8	-0.60281	0.0310863
ENSG00000262585	LINC01979	1.81298	0.0311272
ENSG00000168256	NKIRAS2	0.731512	0.0311272
ENSG00000080986	NDC80	-1.10126	0.0311628
ENSG00000198853	RUSC2	1.11818	0.0312371
ENSG00000029993	HMGB3	-0.503329	0.0313168
ENSG00000213523	SRA1	0.73087	0.0313728
ENSG00000100058	CRYBB2P1	0.510246	0.0314292
ENSG00000145284	SCD5	-0.711737	0.0314542
ENSG00000267858	MZF1-AS1	0.999847	0.0315118
ENSG00000125633	CCDC93	0.631736	0.0315988
ENSG00000115866	DARS	-0.563517	0.0315988
ENSG00000247271	ZBED5-AS1	0.687845	0.0316037
ENSG00000106404	CLDN15	1.26196	0.0318203
ENSG00000187098	MITF	0.795506	0.0318203
ENSG00000140750	ARHGAP17	0.502083	0.0318203
ENSG00000161654	LSM12	-0.405135	0.0318203
ENSG00000037965	HOXC8	0.750891	0.0318244
ENSG00000152954	NRSN1	-1.00225	0.0318664
ENSG00000144834	TAGLN3	-0.84123	0.0318756
ENSG00000131019	ULBP3	0.712972	0.0319569
ENSG00000226098	SEC11B	-1.40164	0.0321189
ENSG00000130363	RSPH3	0.856936	0.0321276
ENSG00000136213	CHST12	0.824194	0.0321276
ENSG00000109572	CLCN3	0.922952	0.032174
ENSG00000114529	C3orf52	-0.751637	0.0322756
ENSG00000232176	AL161909.1	-1.17392	0.0324207
ENSG00000280018	CU634019.6	-0.749488	0.0324207
ENSG00000153879	CEBPG	-0.528697	0.0324207
ENSG00000118680	MYL12B	-0.417046	0.0324207
ENSG00000105397	TYK2	1.38262	0.0324222
ENSG00000115274	INO80B	1.02831	0.0324237
ENSG00000168255	POLR2J3	0.668607	0.0324649
ENSG00000146674	IGFBP3	2.49281	0.0326255
ENSG00000185033	SEMA4B	1.36371	0.0326255
ENSG00000166529	ZSCAN21	0.561533	0.0326255
ENSG00000118600	TMEM5	-0.63245	0.0326255
ENSG00000138834	MAPK8IP3	1.65828	0.0326304
ENSG00000241978	AKAP2	-0.98464	0.0326304
ENSG00000139343	SNRPF	-0.600929	0.0327263
ENSG00000188997	KCTD21	0.768224	0.0327727
ENSG00000148606	POLR3A	0.517065	0.0327727
ENSG00000179029	TMEM107	-0.715028	0.0327727
ENSG00000119812	FAM98A	0.607806	0.0327924
ENSG00000139266	2009-03-01	0.781752	0.0329852
ENSG00000143476	DTL	-1.14489	0.0329852
ENSG00000185565	LSAMP	-0.784138	0.0329852
ENSG00000080819	CPOX	-0.60621	0.0329852
ENSG00000163873	GRIK3	0.792203	0.0329932
ENSG00000256940	AP001453.2	1.04475	0.0330027
ENSG00000135537	AFG1L	-0.736327	0.0330075
ENSG00000185950	IRS2	1.42245	0.033045
ENSG00000243444	PALM2	1.15736	0.033045
ENSG00000120053	GOT1	-0.526991	0.033045
ENSG00000133808	MICALCL	-1.30598	0.0331045
ENSG00000130304	SLC27A1	1.53142	0.0331093
ENSG00000168434	COG7	0.536878	0.0331093
ENSG00000119596	YLPM1	0.506852	0.0332095
ENSG00000164167	LSM6	-0.520193	0.0332246
ENSG00000227953	LINC01341	1.1407	0.0332396
ENSG00000111696	NT5DC3	-0.70614	0.0332396
ENSG00000125813	PAX1	0.822304	0.033248
ENSG00000266918	AC091132.4	1.18559	0.0333445
ENSG00000137804	NUSAP1	-1.15063	0.0333445
ENSG00000174013	FBXO45	-0.756236	0.0333602
ENSG00000185551	NR2F2	0.665058	0.0333824
ENSG00000086065	CHMP5	-0.599624	0.0336543
ENSG00000055130	CUL1	0.567324	0.0337893
ENSG00000173660	UQCRH	-0.465344	0.0337893
ENSG00000171488	LRRC8C	-0.930803	0.0338021
ENSG00000240204	SMKR1	1.24781	0.0338866
ENSG00000158286	RNF207	0.916936	0.0339088
ENSG00000018510	AGPS	-0.836903	0.0339176
ENSG00000070759	TESK2	0.640789	0.0339607
ENSG00000120438	TCP1	-0.457514	0.0340182
ENSG00000164615	CAMLG	-0.540762	0.0340801
ENSG00000114554	PLXNA1	1.64823	0.0340811
ENSG00000089639	GMIP	1.14022	0.0340811
ENSG00000278383	AL031673.1	1.41193	0.0341259
ENSG00000136492	BRIP1	-1.16096	0.0341259
ENSG00000111052	LIN7A	-1.09773	0.0341259
ENSG00000178927	C17orf62	1.02335	0.0341422
ENSG00000104142	VPS18	1.08918	0.0342466
ENSG00000116906	GNPAT	-0.55592	0.0343141
ENSG00000168807	SNTB2	-0.642567	0.0343452
ENSG00000090615	GOLGA3	0.797824	0.0343711
ENSG00000105127	AKAP8	0.487366	0.0343711
ENSG00000136824	SMC2	-0.883858	0.0343711
ENSG00000243244	STON1	-0.7293	0.0343711
ENSG00000146281	PM20D2	-0.929661	0.0343875
ENSG00000127511	SIN3B	0.882787	0.0344272
ENSG00000196950	SLC39A10	-0.97107	0.034589
ENSG00000261303	AC022748.2	1.88603	0.0345896
ENSG00000221988	PPT2	0.564334	0.0346305
ENSG00000123612	ACVR1C	-1.89228	0.0346305
ENSG00000175130	MARCKSL1	0.649143	0.0346836
ENSG00000128512	DOCK4	0.636282	0.0347727
ENSG00000088888	MAVS	0.49564	0.0347727
ENSG00000138182	KIF20B	-1.36048	0.0347727
ENSG00000085552	IGSF9	1.36961	0.0348132
ENSG00000123607	TTC21B	-0.700813	0.0348132
ENSG00000213881	NPM1P6	-1.01916	0.0348834
ENSG00000162490	DRAXIN	0.987953	0.0348992
ENSG00000126778	SIX1	0.823506	0.0349729
ENSG00000139921	TMX1	-0.782977	0.0349872
ENSG00000119401	TRIM32	0.543868	0.0350605
ENSG00000187372	PCDHB13	2.37967	0.0350955
ENSG00000122691	TWIST1	0.987086	0.0350955
ENSG00000235127	AC068286.1	0.636085	0.0350955
ENSG00000118689	FOXO3	0.46019	0.0350955
ENSG00000133026	MYH10	-0.618128	0.0350982
ENSG00000156232	WHAMM	0.525589	0.0351206
ENSG00000282339	AC010507.2	3.10748	0.0351362
ENSG00000167283	ATP5L	-0.630885	0.0351362
ENSG00000140859	KIFC3	1.46161	0.0351718
ENSG00000138668	HNRNPD	-0.421246	0.0351755
ENSG00000182985	CADM1	0.854801	0.0352657
ENSG00000123505	AMD1	-0.773832	0.0352848
ENSG00000105520	PLPPR2	1.11843	0.0353049
ENSG00000104081	BMF	1.2273	0.035446
ENSG00000119335	SET	-0.478732	0.0354761
ENSG00000110422	HIPK3	1.11207	0.0354915
ENSG00000171163	ZNF692	0.84148	0.0354916
ENSG00000104738	MCM4	-0.961828	0.0354944
ENSG00000184194	GPR173	0.707712	0.0355211
ENSG00000117054	ACADM	-0.664287	0.0355416
ENSG00000128191	DGCR8	0.781112	0.0356164
ENSG00000083290	ULK2	0.478124	0.0356164
ENSG00000170584	NUDCD2	-0.547023	0.0356418
ENSG00000183495	EP400	0.485502	0.0356565
ENSG00000077684	JADE1	-0.500475	0.035686
ENSG00000183873	SCN5A	1.03745	0.0357292
ENSG00000108469	RECQL5	0.739076	0.0357292
ENSG00000236017	ASMTL-AS1	2.10191	0.0358038
ENSG00000169679	BUB1	-1.04712	0.0358038
ENSG00000011243	AKAP8L	0.547953	0.0358682
ENSG00000164405	UQCRQ	-1.06669	0.0358682
ENSG00000159147	DONSON	-0.600457	0.0359173
ENSG00000133466	C1QTNF6	1.11046	0.0359193
ENSG00000179922	ZNF784	0.989652	0.0359193
ENSG00000197381	ADARB1	0.536826	0.0359306
ENSG00000182774	RPS17	-0.745909	0.0359306
ENSG00000126775	ATG14	0.655426	0.0359418
ENSG00000143614	GATAD2B	0.378622	0.0359418
ENSG00000149658	YTHDF1	0.367379	0.0359477
ENSG00000107371	EXOSC3	-0.612157	0.0359601
ENSG00000088387	DOCK9	0.754633	0.0360679
ENSG00000124177	CHD6	0.511442	0.0360679
ENSG00000196782	MAML3	0.683346	0.0360679
ENSG00000198354	DCAF12L2	0.559387	0.0361313
ENSG00000180287	PLD5	-1.39717	0.0361313
ENSG00000128791	TWSG1	-0.840097	0.0361313
ENSG00000262880	AC113189.2	-2.16219	0.0361623
ENSG00000197498	RPF2	-0.577267	0.0363073
ENSG00000185475	TMEM179B	0.630706	0.0363372
ENSG00000237550	RPL9P9	-0.950078	0.0363372
ENSG00000122545	2007-09-01	-0.6672	0.0363372
ENSG00000092208	GEMIN2	-0.414076	0.0363475
ENSG00000114923	SLC4A3	1.78748	0.0364792
ENSG00000258674	AC011448.1	2.07473	0.0365075
ENSG00000163820	FYCO1	0.487038	0.0365075
ENSG00000162704	ARPC5	-0.614018	0.0365075
ENSG00000197951	ZNF71	0.869167	0.0366606
ENSG00000183060	LYSMD4	0.621219	0.0366606
ENSG00000188985	DHFRP1	-1.37269	0.0366606
ENSG00000124357	NAGK	0.688329	0.0366915
ENSG00000255182	AC084125.2	2.44192	0.036834
ENSG00000134056	MRPS36	-0.560759	0.0368896
ENSG00000103042	SLC38A7	0.664067	0.0370061
ENSG00000185065	AC000068.1	-0.85462	0.0370587
ENSG00000166402	TUB	-0.541854	0.0370587
ENSG00000092140	G2E3	-1.21427	0.0371145
ENSG00000136237	RAPGEF5	-0.903662	0.0371145
ENSG00000166788	SAAL1	-0.378982	0.0372775
ENSG00000123096	SSPN	-1.21596	0.0374136
ENSG00000258301	VASH1-AS1	0.613525	0.0374302
ENSG00000104331	IMPAD1	-0.906564	0.0374302
ENSG00000020922	MRE11	-0.71476	0.037461
ENSG00000260597	AC012531.1	1.41369	0.0375806
ENSG00000130764	LRRC47	0.60253	0.0375806
[truncated: 383 more rows]
