# Supplementary material for: TBX2 is a neuroblastoma core regulatory circuitry component enhancing MYCN/FOXM1 reactivation of DREAM targets
Source: Nat Commun. 2018 Nov 19;9:4866. doi: 10.1038/s41467-018-06699-9 (PMC6242972; doi:10.1038/s41467-018-06699-9)
Supplement: Supplementary file 6 — Supplementary Data 3 [file 41467_2018_6699_MOESM6_ESM.xlsx]

## Sheet: Sheet1
Supplementary Data 3: Enriched genesets (MsigDB Hallmarks (FDR < 0.05), C5.bp (FDR < 0.01), C2 (FDR < 0.05 with max top 50)) in the down- and up-regulated genes upon shTBX2 KD in CLB-GA and IMR-5/75
NAME	MsigDa	SIZE	NESb	FDR q-val	Cell line	Up/Dn
HALLMARK_E2F_TARGETS	Hallmark	198	-3.294	0	CLB-GA	Down
HALLMARK_G2M_CHECKPOINT	Hallmark	196	-3.197	0	CLB-GA	Down
HALLMARK_MYC_TARGETS_V1	Hallmark	197	-2.279	0	CLB-GA	Down
HALLMARK_MITOTIC_SPINDLE	Hallmark	199	-2.128	0	CLB-GA	Down
HALLMARK_APICAL_SURFACE	Hallmark	40	-1.64	0.014	CLB-GA	Down
HALLMARK_DNA_REPAIR	Hallmark	141	-1.579	0.02	CLB-GA	Down
HALLMARK_OXIDATIVE_PHOSPHORYLATION	Hallmark	197	-1.469	0.058	CLB-GA	Down
HALLMARK_GLYCOLYSIS	Hallmark	185	-1.467	0.05	CLB-GA	Down
HALLMARK_ESTROGEN_RESPONSE_LATE	Hallmark	164	-1.46	0.047	CLB-GA	Down
HALLMARK_MYC_TARGETS_V2	Hallmark	58	-1.448	0.044	CLB-GA	Down
MITOSIS	C5.bp	75	-2.976	0	CLB-GA	Down
M_PHASE_OF_MITOTIC_CELL_CYCLE	C5.bp	78	-2.913	0	CLB-GA	Down
M_PHASE	C5.bp	103	-2.823	0	CLB-GA	Down
REGULATION_OF_MITOSIS	C5.bp	35	-2.717	0	CLB-GA	Down
CELL_CYCLE_PROCESS	C5.bp	181	-2.658	0	CLB-GA	Down
MITOTIC_CELL_CYCLE	C5.bp	145	-2.648	0	CLB-GA	Down
CELL_CYCLE_GO_0007049	C5.bp	291	-2.518	0	CLB-GA	Down
CELL_CYCLE_PHASE	C5.bp	158	-2.492	0	CLB-GA	Down
CELL_CYCLE_CHECKPOINT_GO_0000075	C5.bp	46	-2.349	0	CLB-GA	Down
DNA_REPLICATION	C5.bp	97	-2.296	0	CLB-GA	Down
CYTOKINESIS	C5.bp	19	-2.236	0	CLB-GA	Down
DNA_METABOLIC_PROCESS	C5.bp	243	-2.205	0	CLB-GA	Down
CHROMOSOME_ORGANIZATION_AND_BIOGENESIS	C5.bp	119	-2.166	0	CLB-GA	Down
CELL_DIVISION	C5.bp	21	-2.163	0	CLB-GA	Down
CHROMOSOME_SEGREGATION	C5.bp	32	-2.114	0	CLB-GA	Down
MITOTIC_CELL_CYCLE_CHECKPOINT	C5.bp	20	-2.098	0	CLB-GA	Down
SISTER_CHROMATID_SEGREGATION	C5.bp	17	-2.083	0	CLB-GA	Down
MITOTIC_SISTER_CHROMATID_SEGREGATION	C5.bp	16	-2.077	0	CLB-GA	Down
REGULATION_OF_CELL_CYCLE	C5.bp	165	-2.051	0	CLB-GA	Down
DNA_REPLICATION_INITIATION	C5.bp	16	-2.048	0	CLB-GA	Down
REGULATION_OF_MITOTIC_CELL_CYCLE	C5.bp	23	-2.016	0.002	CLB-GA	Down
DNA_DEPENDENT_DNA_REPLICATION	C5.bp	54	-1.994	0.003	CLB-GA	Down
DNA_INTEGRITY_CHECKPOINT	C5.bp	22	-1.984	0.003	CLB-GA	Down
MEIOTIC_CELL_CYCLE	C5.bp	30	-1.969	0.003	CLB-GA	Down
REGULATION_OF_DNA_REPLICATION	C5.bp	18	-1.951	0.004	CLB-GA	Down
DNA_REPAIR	C5.bp	123	-1.914	0.005	CLB-GA	Down
RRNA_PROCESSING	C5.bp	15	-1.899	0.007	CLB-GA	Down
MICROTUBULE_CYTOSKELETON_ORGANIZATION_AND_BIOGENESIS	C5.bp	35	-1.845	0.012	CLB-GA	Down
ORGANELLE_LOCALIZATION	C5.bp	25	-1.843	0.012	CLB-GA	Down
ESTABLISHMENT_OF_ORGANELLE_LOCALIZATION	C5.bp	18	-1.834	0.013	CLB-GA	Down
RESPONSE_TO_DNA_DAMAGE_STIMULUS	C5.bp	157	-1.822	0.014	CLB-GA	Down
NITROGEN_COMPOUND_CATABOLIC_PROCESS	C5.bp	24	-1.805	0.016	CLB-GA	Down
DNA_RECOMBINATION	C5.bp	42	-1.771	0.022	CLB-GA	Down
RIBOSOME_BIOGENESIS_AND_ASSEMBLY	C5.bp	18	-1.767	0.022	CLB-GA	Down
REGULATION_OF_DNA_METABOLIC_PROCESS	C5.bp	41	-1.762	0.023	CLB-GA	Down
INTERPHASE_OF_MITOTIC_CELL_CYCLE	C5.bp	61	-1.744	0.026	CLB-GA	Down
INTERPHASE	C5.bp	67	-1.731	0.029	CLB-GA	Down
AMINE_CATABOLIC_PROCESS	C5.bp	22	-1.726	0.029	CLB-GA	Down
BASE_EXCISION_REPAIR	C5.bp	17	-1.717	0.031	CLB-GA	Down
ROSTY_CERVICAL_CANCER_PROLIFERATION_CLUSTER	C2	134	-3.664	0	CLB-GA	Down
DUTERTRE_ESTRADIOL_RESPONSE_24HR_UP	C2	304	-3.597	0	CLB-GA	Down
SOTIRIOU_BREAST_CANCER_GRADE_1_VS_3_UP	C2	144	-3.562	0	CLB-GA	Down
ZHOU_CELL_CYCLE_GENES_IN_IR_RESPONSE_24HR	C2	117	-3.559	0	CLB-GA	Down
KOBAYASHI_EGFR_SIGNALING_24HR_DN	C2	235	-3.551	0	CLB-GA	Down
CHANG_CYCLING_GENES	C2	140	-3.486	0	CLB-GA	Down
KANG_DOXORUBICIN_RESISTANCE_UP	C2	52	-3.478	0	CLB-GA	Down
CROONQUIST_IL6_DEPRIVATION_DN	C2	96	-3.449	0	CLB-GA	Down
CROONQUIST_NRAS_SIGNALING_DN	C2	72	-3.42	0	CLB-GA	Down
GRAHAM_NORMAL_QUIESCENT_VS_NORMAL_DIVIDING_DN	C2	81	-3.401	0	CLB-GA	Down
ZHOU_CELL_CYCLE_GENES_IN_IR_RESPONSE_6HR	C2	80	-3.394	0	CLB-GA	Down
GRAHAM_CML_DIVIDING_VS_NORMAL_QUIESCENT_UP	C2	163	-3.386	0	CLB-GA	Down
ISHIDA_E2F_TARGETS	C2	50	-3.346	0	CLB-GA	Down
WHITEFORD_PEDIATRIC_CANCER_MARKERS	C2	113	-3.327	0	CLB-GA	Down
PUJANA_XPRSS_INT_NETWORK	C2	162	-3.304	0	CLB-GA	Down
BURTON_ADIPOGENESIS_3	C2	101	-3.298	0	CLB-GA	Down
MISSIAGLIA_REGULATED_BY_METHYLATION_DN	C2	117	-3.296	0	CLB-GA	Down
BLUM_RESPONSE_TO_SALIRASIB_DN	C2	333	-3.29	0	CLB-GA	Down
MORI_LARGE_PRE_BII_LYMPHOCYTE_UP	C2	84	-3.27	0	CLB-GA	Down
ZHANG_TLX_TARGETS_60HR_DN	C2	263	-3.269	0	CLB-GA	Down
ODONNELL_TFRC_TARGETS_DN	C2	120	-3.238	0	CLB-GA	Down
KONG_E2F3_TARGETS	C2	93	-3.228	0	CLB-GA	Down
REN_BOUND_BY_E2F	C2	61	-3.184	0	CLB-GA	Down
HOFFMANN_LARGE_TO_SMALL_PRE_BII_LYMPHOCYTE_UP	C2	155	-3.172	0	CLB-GA	Down
FUJII_YBX1_TARGETS_DN	C2	192	-3.165	0	CLB-GA	Down
ZHAN_MULTIPLE_MYELOMA_PR_UP	C2	44	-3.164	0	CLB-GA	Down
LEE_EARLY_T_LYMPHOCYTE_UP	C2	96	-3.162	0	CLB-GA	Down
CHIANG_LIVER_CANCER_SUBCLASS_PROLIFERATION_UP	C2	161	-3.153	0	CLB-GA	Down
BENPORATH_PROLIFERATION	C2	134	-3.147	0	CLB-GA	Down
YU_MYC_TARGETS_UP	C2	40	-3.14	0	CLB-GA	Down
ZHANG_TLX_TARGETS_DN	C2	85	-3.132	0	CLB-GA	Down
WHITFIELD_CELL_CYCLE_LITERATURE	C2	44	-3.109	0	CLB-GA	Down
TANG_SENESCENCE_TP53_TARGETS_DN	C2	52	-3.104	0	CLB-GA	Down
SARRIO_EPITHELIAL_MESENCHYMAL_TRANSITION_UP	C2	169	-3.072	0	CLB-GA	Down
REACTOME_DNA_REPLICATION	C2	179	-3.062	0	CLB-GA	Down
MOLENAAR_TARGETS_OF_CCND1_AND_CDK4_DN	C2	53	-3.061	0	CLB-GA	Down
WINNEPENNINCKX_MELANOMA_METASTASIS_UP	C2	153	-3.059	0	CLB-GA	Down
SONG_TARGETS_OF_IE86_CMV_PROTEIN	C2	60	-3.043	0	CLB-GA	Down
KAUFFMANN_MELANOMA_RELAPSE_UP	C2	59	-3.034	0	CLB-GA	Down
HORIUCHI_WTAP_TARGETS_DN	C2	294	-3.034	0	CLB-GA	Down
PUJANA_BRCA_CENTERED_NETWORK	C2	115	-3.032	0	CLB-GA	Down
MORI_IMMATURE_B_LYMPHOCYTE_DN	C2	90	-3.031	0	CLB-GA	Down
LY_AGING_OLD_DN	C2	53	-3.022	0	CLB-GA	Down
PUJANA_BRCA2_PCC_NETWORK	C2	391	-3.012	0	CLB-GA	Down
GAVIN_FOXP3_TARGETS_CLUSTER_P6	C2	78	-3.002	0	CLB-GA	Down
AMUNDSON_GAMMA_RADIATION_RESPONSE	C2	39	-3	0	CLB-GA	Down
REACTOME_CELL_CYCLE_MITOTIC	C2	298	-2.992	0	CLB-GA	Down
FURUKAWA_DUSP6_TARGETS_PCI35_DN	C2	64	-2.988	0	CLB-GA	Down
LE_EGR2_TARGETS_UP	C2	106	-2.975	0	CLB-GA	Down
PUJANA_BREAST_CANCER_WITH_BRCA1_MUTATED_UP	C2	54	-2.965	0	CLB-GA	Down
HALLMARK_P53_PATHWAY	Hallmark	183	2.181	0	CLB-GA	Up
HALLMARK_TNFA_SIGNALING_VIA_NFKB	Hallmark	164	1.986	0	CLB-GA	Up
HALLMARK_UNFOLDED_PROTEIN_RESPONSE	Hallmark	109	1.821	0	CLB-GA	Up
HALLMARK_HEME_METABOLISM	Hallmark	173	1.777	0	CLB-GA	Up
NEGATIVE_REGULATION_OF_CELL_DIFFERENTIATION	C5.bp	22	2.151	0.01	CLB-GA	Up
REGULATION_OF_MYELOID_CELL_DIFFERENTIATION	C5.bp	16	1.981	0.027	CLB-GA	Up
HALLMARK_E2F_TARGETS	Hallmark	195	-3.5	0	IMR-5/75	Down
HALLMARK_MYC_TARGETS_V1	Hallmark	196	-3.46	0	IMR-5/75	Down
HALLMARK_G2M_CHECKPOINT	Hallmark	188	-3.14	0	IMR-5/75	Down
HALLMARK_OXIDATIVE_PHOSPHORYLATION	Hallmark	195	-2.76	0	IMR-5/75	Down
HALLMARK_MTORC1_SIGNALING	Hallmark	189	-2.74	0	IMR-5/75	Down
HALLMARK_REACTIVE_OXIGEN_SPECIES_PATHWAY	Hallmark	40	-2.15	0	IMR-5/75	Down
HALLMARK_FATTY_ACID_METABOLISM	Hallmark	119	-2.04	0	IMR-5/75	Down
HALLMARK_GLYCOLYSIS	Hallmark	165	-1.86	0	IMR-5/75	Down
HALLMARK_ANDROGEN_RESPONSE	Hallmark	84	-1.77	0.01	IMR-5/75	Down
HALLMARK_ADIPOGENESIS	Hallmark	163	-1.76	0.01	IMR-5/75	Down
HALLMARK_CHOLESTEROL_HOMEOSTASIS	Hallmark	69	-1.71	0.01	IMR-5/75	Down
HALLMARK_ESTROGEN_RESPONSE_LATE	Hallmark	135	-1.66	0.01	IMR-5/75	Down
HALLMARK_MYC_TARGETS_V2	Hallmark	56	-1.66	0.01	IMR-5/75	Down
HALLMARK_PEROXISOME	Hallmark	87	-1.61	0.01	IMR-5/75	Down
HALLMARK_SPERMATOGENESIS	Hallmark	68	-1.6	0.01	IMR-5/75	Down
HALLMARK_DNA_REPAIR	Hallmark	135	-1.59	0.01	IMR-5/75	Down
HALLMARK_MITOTIC_SPINDLE	Hallmark	192	-1.54	0.02	IMR-5/75	Down
HALLMARK_BILE_ACID_METABOLISM	Hallmark	69	-1.54	0.02	IMR-5/75	Down
HALLMARK_XENOBIOTIC_METABOLISM	Hallmark	123	-1.49	0.03	IMR-5/75	Down
M_PHASE	C5.bp	92	-2.61	0	IMR-5/75	Down
CELL_CYCLE_PROCESS	C5.bp	163	-2.5	0	IMR-5/75	Down
M_PHASE_OF_MITOTIC_CELL_CYCLE	C5.bp	73	-2.43	0	IMR-5/75	Down
CELL_CYCLE_PHASE	C5.bp	140	-2.4	0	IMR-5/75	Down
MITOSIS	C5.bp	70	-2.33	0	IMR-5/75	Down
MEIOTIC_CELL_CYCLE	C5.bp	23	-2.32	0	IMR-5/75	Down
DNA_REPLICATION	C5.bp	90	-2.23	0	IMR-5/75	Down
CELL_CYCLE_GO_0007049	C5.bp	269	-2.23	0	IMR-5/75	Down
MITOTIC_CELL_CYCLE	C5.bp	135	-2.17	0	IMR-5/75	Down
CELL_CYCLE_CHECKPOINT_GO_0000075	C5.bp	44	-2.17	0	IMR-5/75	Down
NUCLEOBASENUCLEOSIDE_AND_NUCLEOTIDE_METABOLIC_PROCESS	C5.bp	42	-2.15	0	IMR-5/75	Down
ORGANIC_ACID_METABOLIC_PROCESS	C5.bp	123	-2.14	0	IMR-5/75	Down
MITOTIC_CELL_CYCLE_CHECKPOINT	C5.bp	18	-2.14	0	IMR-5/75	Down
MEIOSIS_I	C5.bp	15	-2.14	0	IMR-5/75	Down
DNA_DEPENDENT_DNA_REPLICATION	C5.bp	51	-2.13	0	IMR-5/75	Down
REGULATION_OF_MITOSIS	C5.bp	32	-2.13	0	IMR-5/75	Down
REGULATION_OF_MITOSIS	C5.bp	32	-2.13	0	IMR-5/75	Down
CARBOXYLIC_ACID_METABOLIC_PROCESS	C5.bp	121	-2.11	0	IMR-5/75	Down
CELL_DIVISION	C5.bp	20	-2.1	0	IMR-5/75	Down
CELLULAR_BIOSYNTHETIC_PROCESS	C5.bp	237	-2.09	0	IMR-5/75	Down
DNA_RECOMBINATION	C5.bp	38	-2.09	0	IMR-5/75	Down
CYTOKINESIS	C5.bp	18	-2.05	0	IMR-5/75	Down
SISTER_CHROMATID_SEGREGATION	C5.bp	16	-2.05	0	IMR-5/75	Down
DNA_METABOLIC_PROCESS	C5.bp	228	-2.05	0	IMR-5/75	Down
AMINO_ACID_CATABOLIC_PROCESS	C5.bp	17	-1.97	0	IMR-5/75	Down
MITOTIC_SISTER_CHROMATID_SEGREGATION	C5.bp	15	-1.94	0	IMR-5/75	Down
DNA_INTEGRITY_CHECKPOINT	C5.bp	22	-1.92	0.01	IMR-5/75	Down
CELLULAR_RESPIRATION	C5.bp	18	-1.91	0.01	IMR-5/75	Down
MICROTUBULE_ORGANIZING_CENTER_ORGANIZATION_AND_BIOGENESIS	C5.bp	15	-1.91	0.01	IMR-5/75	Down
DOUBLE_STRAND_BREAK_REPAIR	C5.bp	21	-1.88	0.01	IMR-5/75	Down
TRANSLATION	C5.bp	132	-1.87	0.01	IMR-5/75	Down
ROSTY_CERVICAL_CANCER_PROLIFERATION_CLUSTER	C2	128	-3.69	0	IMR-5/75	Down
DUTERTRE_ESTRADIOL_RESPONSE_24HR_UP	C2	283	-3.68	0	IMR-5/75	Down
SOTIRIOU_BREAST_CANCER_GRADE_1_VS_3_UP	C2	139	-3.58	0	IMR-5/75	Down
ZHOU_CELL_CYCLE_GENES_IN_IR_RESPONSE_24HR	C2	111	-3.53	0	IMR-5/75	Down
KOBAYASHI_EGFR_SIGNALING_24HR_DN	C2	150	-3.52	0	IMR-5/75	Down
CHANG_CYCLING_GENES	C2	250	-3.49	0	IMR-5/75	Down
KANG_DOXORUBICIN_RESISTANCE_UP	C2	326	-3.48	0	IMR-5/75	Down
CROONQUIST_IL6_DEPRIVATION_DN	C2	109	-3.43	0	IMR-5/75	Down
CROONQUIST_NRAS_SIGNALING_DN	C2	148	-3.43	0	IMR-5/75	Down
GRAHAM_NORMAL_QUIESCENT_VS_NORMAL_DIVIDING_DN	C2	129	-3.42	0	IMR-5/75	Down
ZHOU_CELL_CYCLE_GENES_IN_IR_RESPONSE_6HR	C2	321	-3.4	0	IMR-5/75	Down
GRAHAM_CML_DIVIDING_VS_NORMAL_QUIESCENT_UP	C2	76	-3.4	0	IMR-5/75	Down
ISHIDA_E2F_TARGETS	C2	114	-3.38	0	IMR-5/75	Down
WHITEFORD_PEDIATRIC_CANCER_MARKERS	C2	133	-3.38	0	IMR-5/75	Down
PUJANA_XPRSS_INT_NETWORK	C2	389	-3.37	0	IMR-5/75	Down
BURTON_ADIPOGENESIS_3	C2	156	-3.36	0	IMR-5/75	Down
MISSIAGLIA_REGULATED_BY_METHYLATION_DN	C2	90	-3.35	0	IMR-5/75	Down
BLUM_RESPONSE_TO_SALIRASIB_DN	C2	279	-3.35	0	IMR-5/75	Down
MORI_LARGE_PRE_BII_LYMPHOCYTE_UP	C2	158	-3.35	0	IMR-5/75	Down
ZHANG_TLX_TARGETS_60HR_DN	C2	40	-3.31	0	IMR-5/75	Down
ODONNELL_TFRC_TARGETS_DN	C2	219	-3.28	0	IMR-5/75	Down
KONG_E2F3_TARGETS	C2	82	-3.26	0	IMR-5/75	Down
REN_BOUND_BY_E2F	C2	40	-3.25	0	IMR-5/75	Down
HOFFMANN_LARGE_TO_SMALL_PRE_BII_LYMPHOCYTE_UP	C2	86	-3.25	0	IMR-5/75	Down
FUJII_YBX1_TARGETS_DN	C2	189	-3.25	0	IMR-5/75	Down
ZHAN_MULTIPLE_MYELOMA_PR_UP	C2	175	-3.24	0	IMR-5/75	Down
LEE_EARLY_T_LYMPHOCYTE_UP	C2	70	-3.23	0	IMR-5/75	Down
CHIANG_LIVER_CANCER_SUBCLASS_PROLIFERATION_UP	C2	498	-3.21	0	IMR-5/75	Down
BENPORATH_PROLIFERATION	C2	63	-3.19	0	IMR-5/75	Down
YU_MYC_TARGETS_UP	C2	147	-3.18	0	IMR-5/75	Down
ZHANG_TLX_TARGETS_DN	C2	59	-3.18	0	IMR-5/75	Down
WHITFIELD_CELL_CYCLE_LITERATURE	C2	77	-3.18	0	IMR-5/75	Down
TANG_SENESCENCE_TP53_TARGETS_DN	C2	174	-3.18	0	IMR-5/75	Down
SARRIO_EPITHELIAL_MESENCHYMAL_TRANSITION_UP	C2	148	-3.17	0	IMR-5/75	Down
REACTOME_DNA_REPLICATION	C2	79	-3.16	0	IMR-5/75	Down
MOLENAAR_TARGETS_OF_CCND1_AND_CDK4_DN	C2	463	-3.15	0	IMR-5/75	Down
WINNEPENNINCKX_MELANOMA_METASTASIS_UP	C2	272	-3.14	0	IMR-5/75	Down
SONG_TARGETS_OF_IE86_CMV_PROTEIN	C2	85	-3.14	0	IMR-5/75	Down
KAUFFMANN_MELANOMA_RELAPSE_UP	C2	292	-3.14	0	IMR-5/75	Down
HORIUCHI_WTAP_TARGETS_DN	C2	84	-3.13	0	IMR-5/75	Down
PUJANA_BRCA_CENTERED_NETWORK	C2	107	-3.12	0	IMR-5/75	Down
MORI_IMMATURE_B_LYMPHOCYTE_DN	C2	53	-3.12	0	IMR-5/75	Down
LY_AGING_OLD_DN	C2	369	-3.11	0	IMR-5/75	Down
PUJANA_BRCA2_PCC_NETWORK	C2	92	-3.09	0	IMR-5/75	Down
GAVIN_FOXP3_TARGETS_CLUSTER_P6	C2	196	-3.08	0	IMR-5/75	Down
AMUNDSON_GAMMA_RADIATION_RESPONSE	C2	50	-3.08	0	IMR-5/75	Down
REACTOME_CELL_CYCLE_MITOTIC	C2	468	-3.07	0	IMR-5/75	Down
FURUKAWA_DUSP6_TARGETS_PCI35_DN	C2	50	-3.06	0	IMR-5/75	Down
LE_EGR2_TARGETS_UP	C2	186	-3.04	0	IMR-5/75	Down
PUJANA_BREAST_CANCER_WITH_BRCA1_MUTATED_UP	C2	151	-3.03	0	IMR-5/75	Down
LI_WILMS_TUMOR_VS_FETAL_KIDNEY_1_DN	C2	100	-3.01	0	IMR-5/75	Down
HALLMARK_HEDGEHOG_SIGNALING	Hallmark	31	1.8	0.02	IMR-5/75	Up
HALLMARK_TNFA_SIGNALING_VIA_NFKB	Hallmark	133	1.72	0.03	IMR-5/75	Up
HALLMARK_WNT_BETA_CATENIN_SIGNALING	Hallmark	35	1.63	0.04	IMR-5/75	Up
HALLMARK_P53_PATHWAY	Hallmark	157	1.62	0.03	IMR-5/75	Up
GINESTIER_BREAST_CANCER_ZNF217_AMPLIFIED_DN	C2	293	2.33	0	IMR-5/75	Up
ZWANG_EGF_INTERVAL_DN	C2	140	2.09	0.02	IMR-5/75	Up
MOLENAAR_TARGETS_OF_CCND1_AND_CDK4_UP	C2	52	2.05	0.02	IMR-5/75	Up
KINSEY_TARGETS_OF_EWSR1_FLII_FUSION_DN	C2	265	2.02	0.02	IMR-5/75	Up
BORCZUK_MALIGNANT_MESOTHELIOMA_DN	C2	52	2.02	0.02	IMR-5/75	Up
AMIT_EGF_RESPONSE_120_HELA	C2	51	2.02	0.02	IMR-5/75	Up
MIKKELSEN_MCV6_ICP_WITH_H3K27ME3	C2	20	2.01	0.02	IMR-5/75	Up
RORIE_TARGETS_OF_EWSR1_FLI1_FUSION_DN	C2	29	2	0.02	IMR-5/75	Up
WANG_METHYLATED_IN_BREAST_CANCER	C2	25	2	0.02	IMR-5/75	Up
CHARAFE_BREAST_CANCER_LUMINAL_VS_BASAL_UP	C2	284	1.98	0.02	IMR-5/75	Up
BERNARD_PPAPDC1B_TARGETS_UP	C2	31	1.94	0.03	IMR-5/75	Up
FONTAINE_FOLLICULAR_THYROID_ADENOMA_UP	C2	56	1.91	0.04	IMR-5/75	Up
GARGALOVIC_RESPONSE_TO_OXIDIZED_PHOSPHOLIPIDS_BLACK_UP	C2	28	1.9	0.04	IMR-5/75	Up
FERREIRA_EWINGS_SARCOMA_UNSTABLE_VS_STABLE_DN	C2	66	1.89	0.04	IMR-5/75	Up
BHAT_ESR1_TARGETS_NOT_VIA_AKT1_DN	C2	69	1.88	0.05	IMR-5/75	Up
PEDERSEN_METASTASIS_BY_ERBB2_ISOFORM_1	C2	29	1.87	0.05	IMR-5/75	Up
MARTENS_TRETINOIN_RESPONSE_UP	C2	262	1.87	0.05	IMR-5/75	Up
PID_HDAC_CLASSIII_PATHWAY	C2	22	1.87	0.05	IMR-5/75	Up
LAIHO_COLORECTAL_CANCER_SERRATED_DN	C2	72	1.87	0.05	IMR-5/75	Up
GENTILE_UV_RESPONSE_CLUSTER_D2	C2	36	1.85	0.05	IMR-5/75	Up
MIKKELSEN_MCV6_LCP_WITH_H3K4ME3	C2	63	1.84	0.06	IMR-5/75	Up
PID_HES_HEY_PATHWAY	C2	36	1.84	0.05	IMR-5/75	Up
WINNEPENNINCKX_MELANOMA_METASTASIS_DN	C2	19	1.84	0.05	IMR-5/75	Up
MITSIADES_RESPONSE_TO_APLIDIN_UP	C2	333	1.84	0.05	IMR-5/75	Up
KERLEY_RESPONSE_TO_CISPLATIN_UP	C2	29	1.83	0.05	IMR-5/75	Up
UDAYAKUMAR_MED1_TARGETS_DN	C2	198	1.83	0.05	IMR-5/75	Up
a Gene set collections form the molecular signatures database v6.1 (MSigDB v6.1)
b Normalized enrichment score
