# Supplementary material for: TBX2 is a neuroblastoma core regulatory circuitry component enhancing MYCN/FOXM1 reactivation of DREAM targets
Source: Nat Commun. 2018 Nov 19;9:4866. doi: 10.1038/s41467-018-06699-9 (PMC6242972; doi:10.1038/s41467-018-06699-9)
Supplement: Supplementary file 7 — Supplementary Data 4 [file 41467_2018_6699_MOESM7_ESM.xlsx]

## Sheet: Sheet1
Supplementary Data 4: iRegulon enrichment table for up- and down-regulated genes upon TBX2 KD in CLB-GA and IMR-5/75, and the additively or synergistically up- and down-regulated genes upon TBX2 and MYCN KD in IMR-5/75
Cell line	shRNA	UP/DN	Motif id/Track ida	AUCb	NESc	M/Td	Transcription factore
CLB-GA	shTBX2	DOWN	Transfac_pro-M00939	0.13	9.26	M1	E2F1,TFDP1,E2F4,E2F3,TFDP3,E2F7,E2F5,E2F2
CLB-GA	shTBX2	DOWN	factorbook-E2F4	0.12	9.02	M1	E2F4,E2F6,E2F7,E2F1
CLB-GA	shTBX2	DOWN	transfac_pro-M00918	0.12	8.84	M1	E2F4,TFDP1,E2F3,E2F1,TFDP3,E2F7,E2F5,E2F2
CLB-GA	shTBX2	DOWN	transfac_pro-M00920	0.12	8.83	M1	E2F7,TFDP1,E2F3,E2F4,E2F1,TFDP3,E2F5,E2F2
CLB-GA	shTBX2	DOWN	transfac_public-M00516	0.12	8.77	M2	E2F1,E2F4,E2F3,TFDP1,E2F7,E2F2,E2F5,TFDP3
CLB-GA	shTBX2	DOWN	transfac_pro-M00919	0.12	8.48	M1	E2F1,TFDP1,E2F3,E2F4,TFDP3,E2F7,E2F2,E2F5
CLB-GA	shTBX2	DOWN	transfac_pro-M00425	0.11	7.88	M1	E2F1,TFDP1,E2F3,E2F4,E2F7,E2F5,E2F2,TFDP3
CLB-GA	shTBX2	DOWN	transfac_public-M00050	0.11	7.44	M1	E2F5,E2F1,E2F2,E2F4,E2F3,TFDP1,E2F7,TFDP3
CLB-GA	shTBX2	DOWN	homer-M00028	0.1	7.33	M1	E2F1,E2F4,E2F3,E2F7,TFDP1,E2F5,E2F2,TFDP3
CLB-GA	shTBX2	DOWN	taipale-TTTTCCCGCCAAAW-E2F7-DBD	0.1	7.31	M3	E2F7,E2F8
CLB-GA	shTBX2	DOWN	transfac_pro-M00431	0.1	7.25	M1	E2F1,TFDP1,E2F3,E2F4,E2F7,E2F5,E2F2,TFDP3
CLB-GA	shTBX2	DOWN	transfac_pro-M00740	0.1	7.25	M1	E2F1,E2F3,E2F4,E2F5,E2F2,TFDP1,E2F7,TFDP3
CLB-GA	shTBX2	DOWN	transfac_pro-M00427	0.1	6.95	M1	E2F1,E2F3,TFDP1,E2F4,E2F7,E2F5,E2F2,TFDP3
CLB-GA	shTBX2	DOWN	transfac_pro-M00738	0.1	6.91	M1	E2F4,E2F1,E2F5,E2F3,E2F2,TFDP1,E2F7,TFDP3
CLB-GA	shTBX2	DOWN	jaspar-MA0024.1	0.1	6.87	M1	E2F1,E2F4,E2F3,E2F2,E2F5,TFDP1,E2F7,TFDP3
CLB-GA	shTBX2	DOWN	transfac_pro-M00940	0.1	6.85	M1	E2F1,E2F4,E2F3,E2F5,E2F2,TFDP1,E2F7,E2F6,TFDP3
CLB-GA	shTBX2	DOWN	transfac_pro-M00426	0.09	6.49	M1	E2F1,E2F3,E2F4,TFDP1,E2F7,E2F5,E2F2,TFDP3
CLB-GA	shTBX2	DOWN	transfac_pro-M02742	0.09	6.46	M4	E2F2
CLB-GA	shTBX2	DOWN	swissregulon-E2F1..5.p2	0.09	6.46	M1	E2F2,E2F4,E2F1,E2F5,E2F3,TFDP1,E2F7,TFDP3
CLB-GA	shTBX2	DOWN	homer-M00032	0.09	6.46	M1	E2F7,E2F4,E2F6,E2F1
CLB-GA	shTBX2	DOWN	transfac_public-M00024	0.09	6.29	M1	E2F1
CLB-GA	shTBX2	DOWN	transfac_pro-M02743	0.09	6.11	M4	E2F3,E2F2
CLB-GA	shTBX2	DOWN	transfac_pro-M00430	0.09	6.09	M1	E2F1
CLB-GA	shTBX2	DOWN	transfac_pro-M00736	0.09	5.97	M1	E2F1,E2F4,E2F7,E2F6,E2F5,E2F2,E2F3
CLB-GA	shTBX2	DOWN	homer-M00030	0.09	5.79	M1	E2F4,E2F6,E2F7,E2F1
CLB-GA	shTBX2	DOWN	yetfasco-592	0.08	5.73	M1
CLB-GA	shTBX2	DOWN	yetfasco-1896	0.08	5.73	M1
CLB-GA	shTBX2	DOWN	transfac_pro-M00739	0.08	5.68	M1	E2F1,E2F4,E2F7,E2F5,E2F2,E2F3
CLB-GA	shTBX2	DOWN	homer-M01784	0.08	5.59	M1	E2F1
CLB-GA	shTBX2	DOWN	jaspar-PF0069.1	0.08	5.44	M3	E2F4,E2F7,E2F6,E2F1,E2F8
CLB-GA	shTBX2	DOWN	yetfasco-1956	0.08	5.43	M1
CLB-GA	shTBX2	DOWN	transfac_pro-M00737	0.08	5.25	M1	E2F1,E2F4
CLB-GA	shTBX2	DOWN	homer-M01548	0.08	5.22	M1
CLB-GA	shTBX2	DOWN	transfac_pro-M01114	0.08	5.18	M1	E2F1,E2F7,E2F4
CLB-GA	shTBX2	DOWN	yetfasco-367	0.08	4.9	M1
CLB-GA	shTBX2	DOWN	yetfasco-1537	0.07	4.89	M5	NFYC,POLE4,NFYA,NFYB
CLB-GA	shTBX2	DOWN	homer-M00029	0.07	4.72	M3	E2F1,E2F4,E2F6
CLB-GA	shTBX2	DOWN	jaspar-MA0316.1	0.07	4.71	M5	NFYC,POLE4,NFYA,NFYB
CLB-GA	shTBX2	DOWN	homer-M00020	0.07	4.67	M6
CLB-GA	shTBX2	DOWN	yetfasco-1116	0.07	4.65	M1
CLB-GA	shTBX2	DOWN	yetfasco-1906	0.07	4.61	M4
CLB-GA	shTBX2	DOWN	yetfasco-1955	0.07	4.6	M1
CLB-GA	shTBX2	DOWN	taipale-NNAAATGGCGCCAAAANN-E2F3-DBD	0.07	4.57	M2	E2F3,E2F2,E2F4,E2F1
CLB-GA	shTBX2	DOWN	factorbook-NFY	0.07	4.53	M7	NFYA,NFYB,NFYC,YBX1,POLE3,POLE4
CLB-GA	shTBX2	DOWN	jaspar-MA0060.1	0.07	4.52	M7	NFYA,NFYB,NFYC,YBX1,POLE3,POLE4
CLB-GA	shTBX2	DOWN	homer-M00124	0.07	4.43	M7	NFYB,NFYA,NFYC,POLE3
CLB-GA	shTBX2	DOWN	transfac_public-M00287	0.07	4.34	M7	NFYA,NFYB,NFYC,YBX1,POLE3,POLE4
CLB-GA	shTBX2	DOWN	taipale-AATGGCGCCAAA-E2F1-DBD	0.07	4.33	M2	E2F1,E2F4,E2F3,E2F2
CLB-GA	shTBX2	DOWN	homer-M01546	0.07	4.29	M1
CLB-GA	shTBX2	DOWN	yetfasco-1536	0.07	4.27	M7	NFYB,POLE3,NFYA,NFYC
CLB-GA	shTBX2	DOWN	transfac_pro-M02106	0.07	4.27	M7	NFYA,NFYB,NFYC,YBX1,POLE3,POLE4
CLB-GA	shTBX2	DOWN	yetfasco-1946	0.07	4.25	M1
CLB-GA	shTBX2	DOWN	tfdimers-MD00163	0.07	4.22	M8	THRA,RARA,THRB,LMO2,RARB,GATA2,GATA1
CLB-GA	shTBX2	DOWN	transfac_pro-M01840	0.07	4.11	M1	E2F3,TFDP1,E2F1,E2F4,TFDP3
CLB-GA	shTBX2	DOWN	transfac_pro-M01096	0.07	4.09	M2
CLB-GA	shTBX2	DOWN	transfac_public-M00254	0.07	4.09	M7	NFYC,NFYA,NFYB,YBX1,POLE3
CLB-GA	shTBX2	DOWN	yetfasco-1301	0.06	3.97	M9
CLB-GA	shTBX2	DOWN	taipale-TTTGGCGCCAAA-E2F1-DBD	0.06	3.95	M2	E2F1,E2F4,E2F2,E2F3
CLB-GA	shTBX2	DOWN	jaspar-MA0314.1	0.06	3.91	M7	NFYB,POLE3,NFYC,NFYA
CLB-GA	shTBX2	DOWN	jaspar-PF0110.1	0.06	3.83	M5
CLB-GA	shTBX2	DOWN	elemento-ATGGCCTC	0.06	3.77	M10
CLB-GA	shTBX2	DOWN	swissregulon-NFY_A-B-C_.p2	0.06	3.75	M7	NFYC,NFYB,NFYA,POLE3,POLE4
CLB-GA	shTBX2	DOWN	taipale-NNAAATGGCGCCATTTNN-E2F3-DBD	0.06	3.73	M2	E2F3,E2F2
CLB-GA	shTBX2	DOWN	transfac_pro-M01520	0.06	3.63	M4	ZBTB14
CLB-GA	shTBX2	DOWN	yetfasco-857	0.06	3.63	M4	ZBTB14
CLB-GA	shTBX2	DOWN	jaspar-MA0401.1	0.06	3.63	M1
CLB-GA	shTBX2	DOWN	yetfasco-584	0.06	3.63	M1
CLB-GA	shTBX2	DOWN	yetfasco-853	0.06	3.62	M4
CLB-GA	shTBX2	DOWN	taipale-NNTTTTGGCGCCAAAANN-E2F3-DBD	0.06	3.61	M2	E2F3,E2F2,E2F4,E2F1
CLB-GA	shTBX2	DOWN	yetfasco-320	0.06	3.59	M11
CLB-GA	shTBX2	DOWN	jaspar-PF0104.1	0.06	3.58	M5	NFYA,NFYB
CLB-GA	shTBX2	DOWN	transfac_pro-M00428	0.06	3.55	M1	E2F1,E2F4,E2F3,TFDP1,E2F7,TFDP3
CLB-GA	shTBX2	DOWN	yetfasco-2007	0.06	3.55	M1
CLB-GA	shTBX2	DOWN	yetfasco-887	0.06	3.53	M12
CLB-GA	shTBX2	DOWN	yetfasco-1313	0.06	3.51	M1
CLB-GA	shTBX2	DOWN	homer-M01805	0.06	3.47	M13
CLB-GA	shTBX2	DOWN	transfac_pro-M00775	0.06	3.44	M7	NFYB,NFYC,NFYA,HNF1B,HNF1A,YBX1,POLE3
CLB-GA	shTBX2	DOWN	yetfasco-1689	0.06	3.36	M12
CLB-GA	shTBX2	DOWN	transfac_public-M00288	0.06	3.35	M7	NFYB,NFYA,POLE3,NFYC
CLB-GA	shTBX2	DOWN	iDMMPMM-BRK	0.06	3.32	M2
CLB-GA	shTBX2	DOWN	jaspar-PF0005.1	0.06	3.27	M7	NFYB,NFYA,NFYC
CLB-GA	shTBX2	DOWN	yetfasco-1948	0.06	3.26	M1
CLB-GA	shTBX2	DOWN	yetfasco-1947	0.06	3.25	M12
CLB-GA	shTBX2	DOWN	transfac_pro-M01839	0.06	3.25	M3
CLB-GA	shTBX2	DOWN	elemento-TTGGCGCC	0.06	3.22	M2	E2F4,E2F2,E2F3,E2F1
CLB-GA	shTBX2	DOWN	yetfasco-1325	0.06	3.21	M14
CLB-GA	shTBX2	DOWN	elemento-CGGATGC	0.05	3.14	M15
CLB-GA	shTBX2	DOWN	tfdimers-MD00099	0.05	3.14	M14	MYCN,GATA6,GATA1,GATA5,GATA4,GATA3,GATA2,PAX4,NR3C1,LMO2,SMAD4,YY1,ING4,ELK1
CLB-GA	shTBX2	DOWN	transfac_public-M00185	0.05	3.12	M7	NFYC,NFYA,NFYB,HNF1B,HNF1A,POLE3
CLB-GA	shTBX2	DOWN	homer-M00251	0.05	3.1	M4
CLB-GA	shTBX2	DOWN	transfac_pro-M01898	0.05	3.09	M4
CLB-GA	shTBX2	DOWN	yetfasco-511	0.05	3.09	M4
CLB-GA	shTBX2	DOWN	yetfasco-2131	0.05	3.08	M8	GATA1,GATA5,GATA4,GATA2,GATA3,GATA6,NR3C1,LMO2,PAX4,YY1,MYCN
CLB-GA	shTBX2	DOWN	homer-M01862	0.05	3.07	M5	NFYA,NFYB,POLE3,POLE4
CLB-GA	shTBX2	DOWN	encode-UW.Motif.0044	0.05	3.06	M8
CLB-GA	shTBX2	DOWN	swissregulon-TFDP1.p2	0.05	3.06	M3	TFDP1,E2F1,E2F3,E2F4,TFDP3
CLB-GA	shTBX2	DOWN	encode-UW.Motif.0102	0.05	3.03	M16
CLB-GA	shTBX2	DOWN	swissregulon-GFI1B.p2	0.05	3.02	M17	GFI1B,GFI1
CLB-GA	shTBX2	DOWN	yetfasco-1631	0.05	3	M8	GATA1,GATA5,GATA4,GATA3,GATA2,GATA6
CLB-GA	shTBX2	DOWN	elemento-ACCGTTA	0.05	3	M18
CLB-GA	shTBX2	DOWN	wgEncodeSydhTfbsHelas3E2f4StdPk.narrowPeak.gz	0.3	12.01	T1	E2F4
CLB-GA	shTBX2	DOWN	GSM1208691_batch1_chrom1_LoVo_TFDP1_PassedQC_peaks_hg19	0.25	9.93	T2	TFDP1
CLB-GA	shTBX2	DOWN	wgEncodeSydhTfbsGm12878E2f4IggmusPk.narrowPeak.gz	0.22	8.52	T1	E2F4
CLB-GA	shTBX2	DOWN	wgEncodeHaibTfbsEcc1Foxm1sc502V0422111PkRep2.broadPeak.gz	0.21	8.2	T3	FOXM1
CLB-GA	shTBX2	DOWN	wgEncodeSydhTfbsK562E2f4UcdPk.narrowPeak.gz	0.2	7.63	T1	E2F4
CLB-GA	shTBX2	DOWN	wgEncodeHaibTfbsEcc1Foxm1sc502V0422111PkRep1.broadPeak.gz	0.2	7.57	T3	FOXM1
CLB-GA	shTBX2	DOWN	wgEncodeHaibTfbsSknshFoxm1sc502V0422111PkRep2.broadPeak.gz	0.19	7.37	T3	FOXM1
CLB-GA	shTBX2	DOWN	wgEncodeHaibTfbsMcf7Foxm1sc502V0422111PkRep1.broadPeak.gz	0.18	6.8	T3	FOXM1
CLB-GA	shTBX2	DOWN	wgEncodeHaibTfbsPanc1Sin3ak20V0416101PkRep2.broadPeak.gz	0.17	6.41	T4	SIN3A
CLB-GA	shTBX2	DOWN	wgEncodeHaibTfbsSknshSin3ak20V0416101PkRep1.broadPeak.gz	0.17	6.25	T4	SIN3A
CLB-GA	shTBX2	DOWN	wgEncodeSydhTfbsMcf10aesE2f4TamHvdPk.narrowPeak.gz	0.12	4.21	T1	E2F4
CLB-GA	shTBX2	DOWN	GSM1208606_batch1_chrom1_LoVo_E2F2_PassedQC_peaks_hg19	0.12	4.05	T5	E2F2
CLB-GA	shTBX2	DOWN	wgEncodeHaibTfbsHepg2Mybl2sc81192V0422111PkRep1.broadPeak.gz	0.11	3.84	T6	MYBL2
CLB-GA	shTBX2	DOWN	GSM1208730_batch2_chrom1_LoVo_E2F7_PassedQC_peaks_hg19	0.11	3.8	T7	E2F7
CLB-GA	shTBX2	DOWN	wgEncodeHaibTfbsMcf7Foxm1sc502V0422111PkRep2.broadPeak.gz	0.11	3.68	T3	FOXM1
CLB-GA	shTBX2	DOWN	wgEncodeHaibTfbsHepg2Sin3ak20Pcr1xPkRep1.broadPeak.gz	0.1	3.38	T4	SIN3A
CLB-GA	shTBX2	DOWN	wgEncodeHaibTfbsHepg2Sin3ak20Pcr1xPkRep2.broadPeak.gz	0.1	3.25	T4	SIN3A
CLB-GA	shTBX2	UP	transfac_pro-M01940	0.13	5.26	M1
CLB-GA	shTBX2	UP	yetfasco-574	0.13	5.26	M1
CLB-GA	shTBX2	UP	yetfasco-1012	0.12	4.71	M2
CLB-GA	shTBX2	UP	yetfasco-822	0.11	4.2	M1
CLB-GA	shTBX2	UP	tfdimers-MD00414	0.1	3.9	M3	IRF6,IRF2,IRF5,POU5F1,IRF7,IRF4,ZEB1,IRF8,IRF3,IRF1,E2F1,MYB,SPI1,IRF9,PRDM2,ZNF683,MEF2D,MEF2C,MEF2A,MEF2BNB-MEF2B,MEF2B
CLB-GA	shTBX2	UP	swissregulon-VSX1-2.p2	0.1	3.72	M4	VSX2,VSX1,PAX4,GSX2,PDX1,HOXA5,IRF6,HOXB5,HOXD1,EVX1,HOXA2,HOXB3,NOBOX,HOXA1,DBP,VAX1,LHX6,ESX1,SHOX2,PAX7,DLX5,GBX2,HOXA3,HOXD3,RAX,LHX2,EMX2,ISX,POU2F1,MYCN,TCF3,EMX1,ALX1,DLX2,VAX2,EN2,LHX3,ALX3,BARX1,MEOX1,NOTO,LHX4,LHX8,POU6F2,HOXC8,GBX1,MSX1,EVX2,PRRX1,NKX1-2,RHOXF2,RHOXF2B,ALX4,NKX1-1,ARX
CLB-GA	shTBX2	UP	transfac_pro-M00436	0.1	3.72	M4	PDX1,HOXC6,HOXD4,HOXA4
CLB-GA	shTBX2	UP	transfac_pro-M02873	0.1	3.66	M5	IRF5,IRF4,IRF6
CLB-GA	shTBX2	UP	yetfasco-1970	0.1	3.64	M6	SIRT1,SIRT5,SIRT4
CLB-GA	shTBX2	UP	jaspar-MA0106.1	0.1	3.59	M7	TP53,TP63,HIC1,MYC,BHLHE41,MYF5,NHLH1,TFEB,MYCN,MITF,TAL1,ARID5B,TCF3,TCF12,USF2,MYOG,MXD3,TCF4,HAND1,MXD1,MXI1,MXD4,MAX,HAND2,TAL2,MYF6,ZBTB14
CLB-GA	shTBX2	UP	encode-UW.Motif.0114	0.1	3.49	M2
CLB-GA	shTBX2	UP	elemento-ACACGCG	0.1	3.47	M8
CLB-GA	shTBX2	UP	jaspar-MA0348.1	0.09	3.4	M7
CLB-GA	shTBX2	UP	yetfasco-482	0.09	3.36	M7
CLB-GA	shTBX2	UP	hdpi-FEZ1	0.09	3.34	M6	FEZ1
CLB-GA	shTBX2	UP	jaspar-PB0031.1	0.09	3.32	M4	HOXA3,DLX1,HOXD1,IRF6,HOXA5,HOXD3,HOXB5,VAX1,HOXA1,PDX1,PAX4,HOXA2,HOXC8,GSX2,RAX,EMX2,ALX3,EMX1,ALX1,PAX7,DLX5,HOXA6,TCF3,ESX1,SHOX2,NOBOX,HOXB3,VSX1,LHX6,POU2F1,EVX1,VAX2,MEOX1,VSX2,PHOX2A,HESX1,DBP,YY1,LHX2,EVX2,HOXB2,NOTO,HOXC4,HOXC5,HOXB4,PRRX1,GBX1,EN2,MSX1,PAX6,EN1,NFE2L1,OTP,PHOX2B,DLX2,MEOX2,GBX2,LHX3,MIXL1,PROP1,DLX4,HOXA4,MNX1,HOXD8,MYCN,BARX2,POU3F2,ISX,LBX2,NKX6-2,CRX,NKX6-1,BARX1,LM…
CLB-GA	shTBX2	UP	transfac_pro-M01655	0.09	3.22	M7	TP53,TP63,SMAD3,IRX4,HIC1,HAND1,BHLHE41,TCF3,MAX,HAND2,MXD4,TAL2,TCF12,TAL1,TCF4,USF2,MXI1,TFEB,MYF6,MXD3,MYOG,ARID5B,MITF,MXD1,MYF5,MYCN,MYC,NHLH1,ZBTB14,MYB,NR3C1,NKX2-1,TP73
CLB-GA	shTBX2	UP	transfac_pro-M01393	0.09	3.18	M4	MSX2,GBX2,EMX2,EN2,EVX1,NOBOX,LHX2,ISX,GBX1,LHX6,RAX,ALX1,PAX7,PAX4,SHOX2,VAX2,EN1,LHX4,PHOX2A,HOXB3,ESX1,HOXD1,BARHL1,LHX8,MNX1,DLX5,MSX1,HESX1,BARX1,PRRX1,PDX1,GSX2,POU3F2,BARX2,LBX2,VSX2,VSX1,NKX1-1,NKX1-2,RHOXF2,RHOXF2B,ALX4,ARX
CLB-GA	shTBX2	UP	yetfasco-1859	0.09	3.18	M1	THOC2
CLB-GA	shTBX2	UP	yetfasco-2245	0.09	3.18	M7
CLB-GA	shTBX2	UP	yetfasco-1318	0.09	3.18	M5
CLB-GA	shTBX2	UP	transfac_pro-M01376	0.09	3.15	M4	PRRX2,EMX2,EVX1,ESX1,GBX2,LHX2,EN2,PAX4,HOXB3,LHX6,HOXD1,RAX,PAX7,LHX8,GSX2,DBP,PHOX2A,ISX,VSX2,LHX4,SHOX2,VSX1,PDX1,MSX2,NOBOX,VAX2,ALX1,LHX3,BARX1,PRRX1,HOXA5,IRF6,HOXA3,TCF3,MNX1,HOXB5,HOXA2,VAX1,HOXA1,POU3F2,DLX5,HOXC5,BARX2,ALX3,HOXB4,POU2F1,MSX1,OTP,HOXA4,GBX1,NOTO,EN1,HESX1,HOXC4,PAX6,HOXD3,EMX1,HNF1B,PROP1,POU6F2,PITX3,HOXA6,LHX1,MYCN,PHOX2B,HOXC8,HOXD8,BARHL1,DLX1,LBX2,YY1,MEOX1,NKX1-2,N…
CLB-GA	shTBX2	UP	yetfasco-1409	0.09	3.13	M4	DLX5,HOXA2,HOXA5,IRF6,HOXA6,MEOX1
CLB-GA	shTBX2	UP	tfdimers-MD00118	0.09	3.13	M4	EP300,NOBOX,LHX2,HOXA5,HOXB6,HOXA6,HOXD4
CLB-GA	shTBX2	UP	transfac_pro-M01477	0.09	3.1	M4	POU3F2,SHOX2,ALX1,PHOX2B,HOXB4,PAX7,HOXC5,NOBOX,PHOX2A,NKX6-1,POU3F1,LMX1B,LHX3,PAX6,POU3F4,EN1,LHX5,POU1F1,PROP1,LHX2,OTP,ESX1,PRRX1,VSX1,LHX6,LHX1,HOXC4,LMX1A,HOXD1,EN2,MSX1,HOXA4,POU2F1,PAX4,HOXC6,EMX2,RAX,BARX2,HOXB3,VAX2,EVX1,POU4F3,LHX4,CRX,HOXA3,TLX2,ISX,MNX1,DBX2,VAX1,BARHL1,GBX2,YY1,PDX1,DLX1,MSX2,HOXC8,HOXA1,IRF6,HOXA5,NKX6-3,RHOXF2B,RHOXF2,NKX1-2,HLX,ISL2,DBX1
CLB-GA	shTBX2	UP	flyfactorsurvey-Scr_Cell_FBgn0003339	0.09	3.08	M4	HOXA5,HOXB6,HOXB5,HOXA6,HOXC6,VENTX,HOXD4,LBX1
CLB-GA	shTBX2	UP	transfac_pro-M01400	0.09	3.06	M4	DLX3,DLX4,DLX5,DLX2,HOXC8,HOXD3,IRF6,HOXA5,MEOX1,HOXA6,SHOX2,HOXD1,HOXA2,GSX2,ALX1,DLX1,VAX1,HOXA1,HOXC4,PDX1,ALX4
CLB-GA	shTBX2	UP	transfac_pro-M01815	0.09	3.04	M9	XBP1
CLB-GA	shTBX2	UP	tfdimers-MD00483	0.09	3.02	M10	ZBTB14
CLB-GA	shTBX2	UP	transfac_pro-M01370	0.09	3.01	M4	HOXA4,HOXB4,VSX1,HOXC4,HOXC5,OTP,ALX1,PROP1,PHOX2B,LHX1,SHOX2,LMX1A,PAX7,NKX6-1,LMX1B,CRX,NOBOX,LHX3,POU3F2,LHX5,HOXC6,ESX1,PHOX2A,POU3F1,POU1F1,MSX1,TLX2,POU2F1,POU3F4,HOXA3,PRRX1,HOXD1,LHX6,PAX6,EN2,VAX2,HOXC8,NFE2L1,RAX,VAX1,POU4F3,BARX2,MYB,LHX2,EMX2,PAX4,IRF6,HOXA5,HNF1A,HNF1B,DBX2,HLTF,HOXB8,GSX2,ALX4,NKX6-3,DBX1,RHOXF2B,RHOXF2,ARX,NKX1-2,HOXD4,HLX
CLB-GA	shTBX2	UP	transfac_pro-M00513	0.09	3	M9	ATF3,ATF1,CREB1,CREM,ATF2,CREB3,XBP1,ATF4,JUNB,JUN,JUND,ATF7,JDP2
CLB-GA	shTBX2	UP	lcbTfbs_mcf7_p53_nutlin	0.1	5.59	T1	TP53
CLB-GA	shTBX2	UP	wgEncodeHaibTfbsSknshraRad21V0416102PkRep1.broadPeak.gz	0.08	4.19	T2	RAD21
CLB-GA	shTBX2	UP	wgEncodeSydhTfbsGm12878Rad21IggrabPk.narrowPeak.gz	0.08	4.16	T2	RAD21
CLB-GA	shTBX2	UP	wgEncodeHaibTfbsH1hescRad21V0416102PkRep2.broadPeak.gz	0.08	4.09	T2	RAD21
CLB-GA	shTBX2	UP	wgEncodeSydhTfbsH1hescCjunIggrabPk.narrowPeak.gz	0.08	4.07	T3	JUN
CLB-GA	shTBX2	UP	wgEncodeSydhTfbsH1hescCtbp2UcdPk.narrowPeak.gz	0.07	3.6	T4	CTBP2
CLB-GA	shTBX2	UP	GSM1208745_batch2_chrom1_LoVo_FOXD2_PassedQC_peaks_hg19	0.06	3.3	T5	FOXD2
CLB-GA	shTBX2	UP	wgEncodeSydhTfbsMcf10aesStat3Etoh01cStdPk.narrowPeak.gz	0.06	3.29	T6	STAT3
CLB-GA	shTBX2	UP	wgEncodeHaibTfbsK562Rad21V0416102PkRep1.broadPeak.gz	0.06	3.26	T2	RAD21
CLB-GA	shTBX2	UP	GSM1208709_batch2_chrom1_LoVo_AEBP2_PassedQC_peaks_hg19	0.06	3.25	T7	AEBP2
CLB-GA	shTBX2	UP	wgEncodeHaibTfbsHepg2Rad21V0416101PkRep1.broadPeak.gz	0.06	3.1	T2	RAD21
CLB-GA	shTBX2	UP	wgEncodeHaibTfbsEcc1Rad21V0422111PkRep2.broadPeak.gz	0.06	3.08	T2	RAD21
CLB-GA	shTBX2	UP	wgEncodeHaibTfbsSknshraRad21V0416102PkRep2.broadPeak.gz	0.06	3.01	T2	RAD21
IMR-5/75	shTBX2	DOWN	transfac_pro-M00939	0.05	5.58	M1	E2F1,TFDP1,E2F4,E2F3,TFDP3,E2F7,E2F5,E2F2
IMR-5/75	shTBX2	DOWN	transfac_pro-M00918	0.05	5.25	M1	E2F4,TFDP1,E2F3,E2F1,TFDP3,E2F7,E2F5,E2F2
IMR-5/75	shTBX2	DOWN	transfac_pro-M00919	0.05	5.08	M1	E2F1,TFDP1,E2F3,E2F4,TFDP3,E2F7,E2F2,E2F5
IMR-5/75	shTBX2	DOWN	transfac_pro-M00920	0.05	5.05	M1	E2F7,TFDP1,E2F3,E2F4,E2F1,TFDP3,E2F5,E2F2
IMR-5/75	shTBX2	DOWN	taipale-TTTTCCCGCCAAAW-E2F7-DBD	0.05	4.72	M1	E2F7,E2F8
IMR-5/75	shTBX2	DOWN	taipale-AATGGCGCCAAA-E2F1-DBD	0.05	4.33	M1	E2F1,E2F4,E2F3,E2F2
IMR-5/75	shTBX2	DOWN	taipale-TTTGGCGCCAAA-E2F1-DBD	0.05	4.31	M1	E2F1,E2F4,E2F2,E2F3
IMR-5/75	shTBX2	DOWN	transfac_public-M00050	0.05	4.27	M1	E2F5,E2F1,E2F2,E2F4,E2F3,TFDP1,E2F7,TFDP3
IMR-5/75	shTBX2	DOWN	transfac_pro-M00740	0.04	4.12	M1	E2F1,E2F3,E2F4,E2F5,E2F2,TFDP1,E2F7,TFDP3
IMR-5/75	shTBX2	DOWN	jaspar-MA0024.1	0.04	4.11	M1	E2F1,E2F4,E2F3,E2F2,E2F5,TFDP1,E2F7,TFDP3
IMR-5/75	shTBX2	DOWN	homer-M01784	0.04	4.11	M2	E2F1
IMR-5/75	shTBX2	DOWN	taipale-AACAATRTKCAGWGTT-SOX9-full	0.04	3.92	M3	SOX9,SOX8,SOX10,SOX21,SOX7,SRY
IMR-5/75	shTBX2	DOWN	transfac_pro-M00425	0.04	3.91	M1	E2F1,TFDP1,E2F3,E2F4,E2F7,E2F5,E2F2,TFDP3
IMR-5/75	shTBX2	DOWN	transfac_pro-M00738	0.04	3.86	M1	E2F4,E2F1,E2F5,E2F3,E2F2,TFDP1,E2F7,TFDP3
IMR-5/75	shTBX2	DOWN	swissregulon-E2F1..5.p2	0.04	3.86	M1	E2F2,E2F4,E2F1,E2F5,E2F3,TFDP1,E2F7,TFDP3
IMR-5/75	shTBX2	DOWN	transfac_public-M00516	0.04	3.79	M1	E2F1,E2F4,E2F3,TFDP1,E2F7,E2F2,E2F5,TFDP3
IMR-5/75	shTBX2	DOWN	transfac_pro-M00940	0.04	3.78	M1	E2F1,E2F4,E2F3,E2F5,E2F2,TFDP1,E2F7,E2F6,TFDP3
IMR-5/75	shTBX2	DOWN	yetfasco-592	0.04	3.7	M2
IMR-5/75	shTBX2	DOWN	yetfasco-917	0.04	3.68	M4
IMR-5/75	shTBX2	DOWN	factorbook-E2F4	0.04	3.67	M2	E2F4,E2F6,E2F7,E2F1
IMR-5/75	shTBX2	DOWN	stark-TTTNGGCGS	0.04	3.58	M1
IMR-5/75	shTBX2	DOWN	tiffin-TIFDMEM0000074	0.04	3.57	M5
IMR-5/75	shTBX2	DOWN	taipale-AACAATRTKCAGWGTT-SOX10-full	0.04	3.51	M3	SOX10,SOX8,SOX9,SOX21,SOX7,SRY
IMR-5/75	shTBX2	DOWN	flyfactorsurvey-Oli_da_SANGER_5_1_FBgn0032651	0.04	3.48	M6	BHLHE22,BHLHE23,NEUROD2,OLIG3,OLIG2,BHLHA15
IMR-5/75	shTBX2	DOWN	taipale-NNTTTTGGCGCCAAAANN-E2F2-DBD	0.04	3.3	M1	E2F2,E2F3,E2F4,E2F1
IMR-5/75	shTBX2	DOWN	flyfactorsurvey-rib_SANGER_5_FBgn0003254	0.04	3.28	M2
IMR-5/75	shTBX2	DOWN	taipale-RTAAACARTAAACA-FOXJ3-DBD	0.04	3.24	M7	FOXJ3,FOXJ2,FOXO4,FOXI1,FOXD2,FOXO6,FOXG1
IMR-5/75	shTBX2	DOWN	transfac_public-M00024	0.04	3.22	M2	E2F1
IMR-5/75	shTBX2	DOWN	swissregulon-TGIF1.p2	0.04	3.21	M8	TGIF1
IMR-5/75	shTBX2	DOWN	transfac_pro-M02336	0.04	3.2	M9	CUX1,CUX2
IMR-5/75	shTBX2	DOWN	jaspar-CN0167.1	0.04	3.17	M10
IMR-5/75	shTBX2	DOWN	transfac_pro-M01696	0.04	3.16	M11	ZFP42
IMR-5/75	shTBX2	DOWN	flyfactorsurvey-ERR_SANGER_5_FBgn0035849	0.04	3.15	M10	ESRRA,ESRRG,ESRRB,PPARGC1A,NR0B1,NR5A1,NR5A2
IMR-5/75	shTBX2	DOWN	transfac_pro-M02090	0.04	3.14	M2	E2F4
IMR-5/75	shTBX2	DOWN	taipale-TTTCCCGCCAAA-E2F8-DBD	0.04	3.11	M1	E2F8,E2F7
IMR-5/75	shTBX2	DOWN	homer-M01809	0.04	3.07	M8	THOC2
IMR-5/75	shTBX2	DOWN	hdpi-MYLK	0.04	3.04	M12	MYLK
IMR-5/75	shTBX2	DOWN	hdpi-DDX43	0.04	3.03	M8	DDX43
IMR-5/75	shTBX2	DOWN	taipale-NNAAATGGCGCCAAAANN-E2F3-DBD	0.04	3.03	M1	E2F3,E2F2,E2F4,E2F1
IMR-5/75	shTBX2	DOWN	homer-M00301	0.04	3.01	M7	SRY
IMR-5/75	shTBX2	DOWN	wgEncodeSydhTfbsHelas3E2f4StdPk.narrowPeak.gz	0.08	5.91	T1	E2F4
IMR-5/75	shTBX2	DOWN	GSM1208691_batch1_chrom1_LoVo_TFDP1_PassedQC_peaks_hg19	0.07	5.48	T2	TFDP1
IMR-5/75	shTBX2	DOWN	GSM1208730_batch2_chrom1_LoVo_E2F7_PassedQC_peaks_hg19	0.07	5.05	T3	E2F7
IMR-5/75	shTBX2	DOWN	wgEncodeSydhTfbsK562E2f4UcdPk.narrowPeak.gz	0.06	4.65	T1	E2F4
IMR-5/75	shTBX2	DOWN	wgEncodeSydhTfbsGm12878E2f4IggmusPk.narrowPeak.gz	0.06	3.75	T1	E2F4
IMR-5/75	shTBX2	DOWN	wgEncodeHaibTfbsHepg2MaxV0422111PkRep2.broadPeak.gz	0.05	3.19	T4	MAX
IMR-5/75	shTBX2	DOWN	wgEncodeHaibTfbsSknshFoxm1sc502V0422111PkRep2.broadPeak.gz	0.05	3.16	T5	FOXM1
IMR-5/75	shTBX2	DOWN	wgEncodeHaibTfbsMcf7Foxm1sc502V0422111PkRep1.broadPeak.gz	0.05	3.09	T5	FOXM1
IMR-5/75	shTBX2	DOWN	wgEncodeHaibTfbsEcc1Foxm1sc502V0422111PkRep1.broadPeak.gz	0.05	3.05	T5	FOXM1
IMR-5/75	shTBX2	UP	transfac_pro-M02850	0.07	3.98	M1	ELF3,SRF,ZNF362,ZNF384,TCF7L1
IMR-5/75	shTBX2	UP	transfac_pro-M01097	0.07	3.81	M2
IMR-5/75	shTBX2	UP	flyfactorsurvey-rn_SOLEXA_5_FBgn0259172	0.07	3.69	M1	ZNF362,ZNF384,PAX4,TCF3,POU5F1,BPTF,PGR,ZNF513,JAZF1,SRF,TBPL2,TBPL1,MEF2D,MEF2B,MEF2BNB-MEF2B,SNAPC4,MYBL2,MYBL1,MYB,ELF3
IMR-5/75	shTBX2	UP	encode-UW.Motif.0038	0.07	3.63	M1
IMR-5/75	shTBX2	UP	transfac_public-M00022	0.07	3.61	M1	ZNF513
IMR-5/75	shTBX2	UP	flyfactorsurvey-CG2052_SOLEXA_2.5_FBgn0039905	0.07	3.59	M1	ZNF362,ZNF384,SRF,TFAP2E
IMR-5/75	shTBX2	UP	transfac_pro-M02926	0.07	3.58	M1	TFAP2E
IMR-5/75	shTBX2	UP	transfac_pro-M02920	0.07	3.58	M1	TCF7L1,ELF3
IMR-5/75	shTBX2	UP	flyfactorsurvey-CG7368_SANGER_5_FBgn0036179	0.07	3.57	M3	ZNF444,ZNF467,MTF1,MZF1,SREBF1,ZNF740,MAZ,CHURC1,KLF4,ZNF281
IMR-5/75	shTBX2	UP	yetfasco-1638	0.07	3.57	M2	NFYC,POLE4
IMR-5/75	shTBX2	UP	yetfasco-570	0.07	3.56	M2	FOXO4,FOXO1,FOXO3,FOXM1,FOXO6,FOXJ2,FOXC2
IMR-5/75	shTBX2	UP	jaspar-MA0317.1	0.07	3.56	M2	FOXO4,FOXO1,FOXO3,FOXM1,FOXO6,FOXJ2,FOXC2
IMR-5/75	shTBX2	UP	taipale-RTAAACAA-FOXJ3-DBD	0.07	3.5	M2	FOXJ3,FOXC2,FOXJ2,FOXF1,FOXJ1,FOXF2,FOXO3,FOXO1,FOXP3,FOXO4,FOXK1
IMR-5/75	shTBX2	UP	flyfactorsurvey-CG2052_SANGER_2.5_FBgn0039905	0.07	3.49	M1
IMR-5/75	shTBX2	UP	wolfe-rn_SOLEXA_F2-4	0.07	3.46	M1	ZNF362,ZNF384,ZNF513
IMR-5/75	shTBX2	UP	transfac_public-M00486	0.07	3.42	M2	PAX2
IMR-5/75	shTBX2	UP	transfac_pro-M01122	0.07	3.42	M3	ZNF219,KLF4,ZBTB14,SP1,MTF1,MZF1
IMR-5/75	shTBX2	UP	yetfasco-2188	0.07	3.38	M4
IMR-5/75	shTBX2	UP	flyfactorsurvey-crol-F7-16_SOLEXA_FBgn0020309	0.07	3.35	M3	MZF1,MTF1,KLF4,ZBTB14,SP1,WT1,SREBF2,SREBF1,MAZ,PAX4,SP2,ZNF281,ZNF444,ZNF467
IMR-5/75	shTBX2	UP	jaspar-POL007.1	0.07	3.34	M5	ZNF384,ZNF362
IMR-5/75	shTBX2	UP	flyfactorsurvey-hb_SANGER_2.5_FBgn0001180	0.06	3.31	M1	ZNF513
IMR-5/75	shTBX2	UP	homer-M00419	0.06	3.31	M1	ZNF513
IMR-5/75	shTBX2	UP	yetfasco-2132	0.06	3.26	M5
IMR-5/75	shTBX2	UP	homer-M00683	0.06	3.25	M1	ZNF513
IMR-5/75	shTBX2	UP	swissregulon-BPTF.p2	0.06	3.23	M1	BPTF,POU5F1,EP300
IMR-5/75	shTBX2	UP	flyfactorsurvey-CG7368_SOLEXA_2.5_FBgn0036179	0.06	3.16	M3	ZNF444,ZNF467,MZF1,SREBF1,CHURC1,SP1,MTF1,ZBTB14,PAX4,ZNF281
a Motif sequence enrichment (up to 20kb around the TSS) or highest ChIP peak (track) within regulatory space
b Area under the curve of the cumulative recovery curve
c normalized enrichment score (high AUC compared to the average AUC of all motifs)
d M=motif, T=(ChIP-seq)track, number = ranking
