# Supplementary material for: TBX2 is a neuroblastoma core regulatory circuitry component enhancing MYCN/FOXM1 reactivation of DREAM targets
Source: Nat Commun. 2018 Nov 19;9:4866. doi: 10.1038/s41467-018-06699-9 (PMC6242972; doi:10.1038/s41467-018-06699-9)
Supplement: Supplementary file 8 — Supplementary Data 5 [file 41467_2018_6699_MOESM8_ESM.xlsx]

## Sheet: Sheet1
Supplementary Data 5: Significantly up- and down-regulated genes (adj.P.Val < 0.05) upon TBX2 knockdown in the CLB-GA cell line
ENSEMBL gene	Gene Symbol	logFC	adj.P.Val
ENSG00000171551	ECEL1	4.18496	0.000275223
ENSG00000120875	DUSP4	1.89262	0.000566955
ENSG00000124762	CDKN1A	1.89688	0.000665565
ENSG00000083857	FAT1	1.8672	0.000665565
ENSG00000223414	LINC00473	1.78087	0.00133523
ENSG00000104435	STMN2	1.31022	0.00133523
ENSG00000134222	SLC6A17	-1.25943	0.00133523
ENSG00000132780	CCDC3	-1.26987	0.00134842
ENSG00000090889	FOXN4	-2.09656	0.00145276
ENSG00000127184	COX7C	1.3053	0.00153194
ENSG00000168621	GDNF	2.11891	0.00187302
ENSG00000137500	CCDC90B	1.50698	0.00263324
ENSG00000011422	KC877982.1	-3.645	0.00310517
ENSG00000102195	LGALS1	-1.65954	0.00368127
ENSG00000147166	AURKB	-1.04798	0.00368127
ENSG00000135476	GFRA2	-1.24896	0.0040851
ENSG00000137154	ARPP19	-1.1902	0.0040851
ENSG00000105825	TFPI2	2.07099	0.00449584
ENSG00000181026	AEN	1.15173	0.00449584
ENSG00000112984	AL035071.1	-1.43476	0.00449584
ENSG00000127586	MAOA	-1.29043	0.00449584
ENSG00000137804	BRIP1	-1.17859	0.00449584
ENSG00000130600	H19	2.28392	0.00471646
ENSG00000152954	MYBL2	-1.00475	0.00471646
ENSG00000131080	EDA2R	1.67439	0.00498997
ENSG00000155886	SLC24A2	1.80209	0.00501571
ENSG00000120889	TNFRSF10B	1.06495	0.00501571
ENSG00000111229	ARPC3	1.21509	0.00561229
ENSG00000155366	UBE2C	-0.975388	0.00561229
ENSG00000051180	AC078909.2	-2.86756	0.00640593
ENSG00000119403	TSHZ2	-1.41869	0.00640593
ENSG00000162599	BIRC5	-0.923702	0.00640593
ENSG00000089685	LINC02367	-2.18954	0.00640955
ENSG00000111206	NFATC4	-1.47792	0.00640955
ENSG00000128951	AC106820.4	-1.28302	0.00640955
ENSG00000165996	CDCA5	-0.876461	0.00640955
ENSG00000115758	ODC1	1.08573	0.00670107
ENSG00000106538	TBX2	-1.61243	0.00815523
ENSG00000139445	SDC2	-1.12616	0.00831844
ENSG00000142945	PACSIN3	-1.09936	0.00831844
ENSG00000149131	TK1	-1.03146	0.00831844
ENSG00000158258	CLSTN2	0.990995	0.00904758
ENSG00000170312	SPAG5	-0.852571	0.00904758
ENSG00000170500	LONRF2	1.18052	0.00905849
ENSG00000140450	ARRDC4	1.70383	0.00916924
ENSG00000198400	NTRK1	1.67559	0.00916924
ENSG00000100097	RARRES2	-2.02202	0.00918054
ENSG00000173281	PPP1R3B	1.19593	0.00948904
ENSG00000143373	ZNF687	1.10234	0.00948904
ENSG00000121068	ELN	-1.31743	0.010443
ENSG00000143772	ITPKB	1.21581	0.0106217
ENSG00000136492	PMEL	-1.22396	0.0106217
ENSG00000148053	IQGAP3	-1.03175	0.0109679
ENSG00000151468	SERPING1	-1.02622	0.0110207
ENSG00000153574	NUF2	-0.99148	0.0110207
ENSG00000141668	CBLN2	0.981216	0.0132315
ENSG00000068489	HIST2H2AC	-2.42665	0.0132315
ENSG00000112118	CMKLR1	-1.43898	0.0132315
ENSG00000054598	CRYGC	-2.75912	0.0133504
ENSG00000167767	KRT80	1.11582	0.0133596
ENSG00000160447	FANCD2	-0.948579	0.0135728
ENSG00000147862	NRM	-1.03879	0.0137294
ENSG00000183160	PHF19	-0.807924	0.0137294
ENSG00000162998	NFIB	-0.919375	0.0145527
ENSG00000161970	SPC24	-0.936929	0.0147551
ENSG00000179348	GATA2	0.844832	0.0150045
ENSG00000130766	SESN2	1.7737	0.015696
ENSG00000171848	NASP	-0.843978	0.0164951
ENSG00000203685	STUM	2.73377	0.0168495
ENSG00000177335	NUSAP1	-0.834313	0.0174424
ENSG00000168398	BDKRB2	1.8342	0.0180039
ENSG00000066279	FOLR1	-2.45755	0.0180039
ENSG00000123485	PKN3	-1.30075	0.0180039
ENSG00000136859	ACVRL1	-1.19942	0.0180039
ENSG00000143228	AL160006.1	-1.07829	0.0180039
ENSG00000155974	KIF4A	-0.964447	0.0182705
ENSG00000172667	ZMAT3	0.828007	0.0185908
ENSG00000161888	FOXM1	-0.940192	0.0185908
ENSG00000165912	HMGB2	-0.882416	0.0185908
ENSG00000123352	SPATS2	0.863348	0.0188822
ENSG00000174307	PHLDA3	1.21896	0.0192681
ENSG00000198856	OSTC	0.945933	0.0192681
ENSG00000168546	DDAH1	-0.858867	0.0192681
ENSG00000021645	NRXN3	1.62769	0.0193641
ENSG00000105810	CDK6	0.804249	0.0193641
ENSG00000167244	IGF2	1.33402	0.0199357
ENSG00000074590	NUAK1	1.27959	0.0199357
ENSG00000147010	SH3KBP1	1.16588	0.0199357
ENSG00000185559	DLK1	1.01371	0.0199357
ENSG00000196642	RABL6	0.785815	0.0199357
ENSG00000139567	METTL7A	-1.10605	0.0199357
ENSG00000143401	TIMP3	-1.07456	0.0199357
ENSG00000144395	MXD3	-1.07379	0.0199357
ENSG00000164032	ARHGEF28	-0.905179	0.0199357
ENSG00000185432	ESPL1	-0.794247	0.0199357
ENSG00000213347	TPX2	-0.747291	0.0199357
ENSG00000147257	CDK2	-1.03989	0.0204328
ENSG00000163808	RPS6	-0.909292	0.0204328
ENSG00000165480	TMEM119	-0.887493	0.0208803
ENSG00000168214	ANP32E	-0.864609	0.0211898
ENSG00000242265	PEG10	1.37999	0.0213056
ENSG00000100968	ADAMTS4	-1.8397	0.0213056
ENSG00000171488	BAG1	-0.84681	0.0216921
ENSG00000084444	FAM234B	1.27266	0.0224478
ENSG00000140945	CDH13	1.86577	0.0227208
ENSG00000101384	DPYD	-1.68245	0.0227289
ENSG00000183856	CCNB2	-0.799999	0.0232426
ENSG00000139734	GSTP1	-1.10391	0.0233664
ENSG00000119969	PLAUR	-1.32486	0.0234517
ENSG00000121931	LRIF1	1.06934	0.0237766
ENSG00000156970	RTKN2	-0.963829	0.0250176
ENSG00000158859	RRM2	-0.955139	0.0250176
ENSG00000152253	FBXL7	-1.02208	0.0251664
ENSG00000094804	AC010300.1	-2.06263	0.0257305
ENSG00000137404	JAG1	-1.1894	0.0257608
ENSG00000009335	UBE3C	1.01097	0.0258602
ENSG00000167900	RAD51	-0.86965	0.0258826
ENSG00000100234	NTRK2	-1.99504	0.0272611
ENSG00000107262	HIST1H2BH	-1.55967	0.0272611
ENSG00000182175	RGMA	1.36389	0.0273208
ENSG00000115548	KDM3A	0.806746	0.0273208
ENSG00000076382	CHRM2	-2.41843	0.0273208
ENSG00000137968	AC026401.3	-1.17149	0.0273208
ENSG00000183580	MELK	-0.804581	0.0273208
ENSG00000189403	CDC6	-0.767918	0.0273208
ENSG00000169507	SLC38A11	2.51276	0.0277876
ENSG00000163364	SKA3	-0.909641	0.0277876
ENSG00000184260	RHOC	-0.797772	0.0277876
ENSG00000118707	GPC3	-1.42762	0.0278442
ENSG00000206561	RPL26	-0.747849	0.0286057
ENSG00000229630	KIF20A	-0.715261	0.0286057
ENSG00000151320	AKAP6	0.988532	0.0293855
ENSG00000071127	WDR1	0.725797	0.0301726
ENSG00000164326	CARTPT	1.20867	0.0304682
ENSG00000158710	COLQ	-0.956555	0.0308866
ENSG00000048392	RRM2B	1.0475	0.0309617
ENSG00000124224	PPP4R1L	0.970055	0.0309617
ENSG00000080546	SESN1	0.858183	0.0309617
ENSG00000165304	SNRPD2	-0.892423	0.0309617
ENSG00000176887	ASPM	-0.841913	0.0309617
ENSG00000260423	MCM3	-0.69106	0.0309617
ENSG00000269416	DDAH2	-0.685938	0.0309617
ENSG00000177383	PDLIM5	-0.822983	0.0314816
ENSG00000127125	PPCS	1.33006	0.0322071
ENSG00000260400	TAGLN2	-0.697004	0.0322071
ENSG00000112715	VEGFA	0.985432	0.0323952
ENSG00000274444	DUT	-0.670729	0.0332213
ENSG00000170091	HMP19	0.793968	0.0333182
ENSG00000163110	CDC25C	-0.916484	0.0333182
ENSG00000163254	FBXO5	-0.909751	0.0335774
ENSG00000101057	AC092821.1	-1.6992	0.0336093
ENSG00000157005	SST	0.954983	0.0344841
ENSG00000123374	AL513534.1	-1.30095	0.0344841
ENSG00000146670	ANGPTL2	-1.04923	0.0344841
ENSG00000189221	COX17	-0.769055	0.0344841
ENSG00000111859	NEDD9	1.06794	0.0354107
ENSG00000122641	INHBA	3.42133	0.0354673
ENSG00000181072	LIX1L	-0.819884	0.0354673
ENSG00000078018	MAP2	0.765764	0.0354998
ENSG00000110195	FOXC1	-1.51918	0.0354998
ENSG00000157456	LINC01224	-0.95885	0.0354998
ENSG00000188191	PRR11	-0.775535	0.0354998
ENSG00000258634	LPCAT1	-0.710621	0.0354998
ENSG00000164104	DIAPH3	-0.89902	0.035722
ENSG00000111665	GFRA3	-1.4725	0.0360291
ENSG00000237649	RACGAP1	-0.71352	0.0360291
ENSG00000143171	RXRG	2.50636	0.0363044
ENSG00000205037	AC134312.1	2.29345	0.0363044
ENSG00000152377	SPOCK1	1.18903	0.0363044
ENSG00000160293	VAV2	0.726254	0.0363044
ENSG00000105048	C8orf31	-1.64262	0.0363044
ENSG00000146013	RPIA	-1.05572	0.0363044
ENSG00000178999	CDCA3	-0.819911	0.0363044
ENSG00000213722	RMI2	-0.731872	0.0363044
ENSG00000123454	DBH	0.941243	0.0363291
ENSG00000153395	TGIF2	-0.997597	0.0363291
ENSG00000189120	SP6	3.89834	0.0364418
ENSG00000171408	PDE7B	1.19514	0.0364418
ENSG00000118985	ELL2	1.05352	0.0364418
ENSG00000013810	GPR50	-2.97661	0.0364418
ENSG00000174600	CKS1B	-0.843525	0.0364418
ENSG00000197879	HELLS	-0.7535	0.0364418
ENSG00000214776	HJURP	-0.728132	0.0364418
ENSG00000148219	ASTN2	0.909624	0.0365017
ENSG00000145730	PAM	0.825579	0.0365017
ENSG00000112029	ITGB1BP2	-1.458	0.0365017
ENSG00000169439	NRSN1	-0.857756	0.0365017
ENSG00000188641	MT-ND6	-0.773705	0.0365017
ENSG00000130958	SLC35D2	0.844487	0.0376041
ENSG00000180176	TH	0.72231	0.0376041
ENSG00000158402	LINC01116	-0.956992	0.0376041
ENSG00000138495	NFIA	-1.1674	0.0376056
ENSG00000271601	KIFC1	-0.677293	0.0376056
ENSG00000087460	GNAS	0.633023	0.0376511
ENSG00000228526	MIR34AHG	1.53625	0.0379052
ENSG00000275713	PBX3	-0.66927	0.0380634
ENSG00000149115	TNKS1BP1	0.69874	0.038085
ENSG00000088325	GRIP1	-2.36628	0.038085
ENSG00000138658	TNNT1	-1.13281	0.038085
ENSG00000214944	KIF11	-0.723531	0.0382954
ENSG00000267934	KIF2C	-0.68949	0.0385663
ENSG00000213463	SYNJ2BP	0.715476	0.0388253
ENSG00000160298	CCDC150	-0.952478	0.039526
ENSG00000084207	DUTP6	-2.39871	0.0407106
ENSG00000135472	FAIM2	0.752129	0.0412167
ENSG00000151136	BTBD11	0.627783	0.0412167
ENSG00000175643	KIF15	-0.842013	0.0412167
ENSG00000224578	PSRC1	-0.719029	0.0412167
ENSG00000110108	HACD1	-1.5424	0.0414566
ENSG00000138160	AC097534.2	-1.1676	0.0414566
ENSG00000101445	PPP1R16B	0.699174	0.0434984
ENSG00000152932	RAB3C	0.733369	0.0435146
ENSG00000182463	ZGRF1	-0.815326	0.0435146
ENSG00000211574	MIR770	1.51771	0.0439626
ENSG00000135930	EIF4E2	0.680695	0.0439626
ENSG00000260293	FANCG	-0.702248	0.0450078
ENSG00000257167	TACC3	-0.710785	0.0450465
ENSG00000276043	MYO1C	-0.651044	0.0460842
ENSG00000280206	MAGEF1	-0.639136	0.046236
ENSG00000132359	RAP1GAP2	0.742194	0.0464604
ENSG00000103257	SLC7A5	1.33006	0.0465471
ENSG00000173207	SPC25	-0.843887	0.0465471
ENSG00000225171	RBPJ	-0.716604	0.0465471
ENSG00000248587	GDNF-AS1	1.56747	0.0468558
ENSG00000049540	LINC01264	-2.95047	0.0468558
ENSG00000272870	TALDO1	-0.67496	0.0468558
ENSG00000166426	CRABP1	0.860989	0.0473844
ENSG00000128989	AC011498.8	-1.28114	0.0473844
ENSG00000144554	HNRNPA1P48	-1.06964	0.0473844
ENSG00000161800	PRKAR1B	-0.941163	0.0473844
ENSG00000175063	C21orf58	-0.842081	0.0473844
ENSG00000182010	LRRC8C	-0.816384	0.0473844
ENSG00000185345	PRKN	1.12221	0.0492087
ENSG00000155090	KLF10	0.947401	0.0492087
ENSG00000114544	SLC41A3	0.800654	0.0492087
ENSG00000170382	LRRN2	0.739066	0.0492087
ENSG00000125743	TMPO-AS1	-1.29718	0.0492087
ENSG00000153904	FRZB	-0.975854	0.0492087
ENSG00000185664	CDK1	-0.776917	0.0492087
ENSG00000260257	HMGB1	-0.706576	0.0492087
ENSG00000269993	BUB1B	-0.68114	0.0492087
ENSG00000280239	SOX11	-0.591386	0.0492087
ENSG00000161013	MGAT4B	0.742583	0.0494068
ENSG00000167081	H2AFZ	-0.87413	0.0494824
ENSG00000198695	SLC44A5	-0.748857	0.0494824
ENSG00000135823	STX6	0.74907	0.0495325
ENSG00000197106	UHRF1	-0.766329	0.0495325
ENSG00000221829	TMEM109	-0.722069	0.0495936
ENSG00000166963	MAP1A	0.819146	0.0498553
ENSG00000177156	CHTF18	-0.836442	0.0498553
