# Supplementary material for: TBX2 is a neuroblastoma core regulatory circuitry component enhancing MYCN/FOXM1 reactivation of DREAM targets
Source: Nat Commun. 2018 Nov 19;9:4866. doi: 10.1038/s41467-018-06699-9 (PMC6242972; doi:10.1038/s41467-018-06699-9)
Supplement: Supplementary file 9 — Supplementary Data 6 [file 41467_2018_6699_MOESM9_ESM.xlsx]

## Sheet: Sheet1
Supplementary Data 6: Significantly synergistically up- and down-regulated genes upon THZ1 and JQ1 combination treatment,(excluded when significant effect of the single compounds) (adj.P.Val and log fold change of the combination vs control comparison are depicted)
ENSEMBL gene	Gene Symbol	logFC	adj.P.Val
ENSG00000201610	RNA5SP84	3.11663	1.5756e-09
ENSG00000140807	NKD1	1.69434	1.61275e-09
ENSG00000279207	AC015813.6	2.45091	3.99939e-09
ENSG00000198626	RYR2	1.33307	6.75297e-09
ENSG00000163257	DCAF16	-1.372	7.38466e-09
ENSG00000080986	NDC80	-1.57949	1.77931e-08
ENSG00000177732	SOX12	-1.01175	2.18338e-08
ENSG00000163166	IWS1	-1.52695	3.71667e-08
ENSG00000146872	TLK2	-1.2851	4.36641e-08
ENSG00000141349	G6PC3	0.912191	5.12386e-08
ENSG00000198026	ZNF335	-1.58784	5.61022e-08
ENSG00000087586	AURKA	-1.87421	6.56053e-08
ENSG00000166803	PCLAF	0.69633	6.67773e-08
ENSG00000127540	UQCR11	0.797721	7.21639e-08
ENSG00000183520	UTP11	-1.17551	8.27983e-08
ENSG00000177830	CHID1	0.834758	8.99229e-08
ENSG00000277072	STAG3L2	1.28519	9.42546e-08
ENSG00000109132	PHOX2B	-2.5968	9.61735e-08
ENSG00000183527	PSMG1	-0.99905	9.69063e-08
ENSG00000175061	LRRC75A-AS1	0.885061	1.00035e-07
ENSG00000051825	MPHOSPH9	0.756297	1.01177e-07
ENSG00000115875	SRSF7	0.933201	1.07589e-07
ENSG00000187189	TSPYL4	-1.00284	1.09806e-07
ENSG00000178977	LINC00324	1.84506	1.13181e-07
ENSG00000013503	POLR3B	-1.83176	1.1797e-07
ENSG00000185112	FAM43A	1.14856	1.22856e-07
ENSG00000213160	KLHL23	-1.19132	1.29378e-07
ENSG00000120699	EXOSC8	-1.36871	1.50544e-07
ENSG00000127022	CANX	0.725223	1.5182e-07
ENSG00000278000	AC139100.2	2.54827	1.72892e-07
ENSG00000090776	EFNB1	1.87988	1.76454e-07
ENSG00000101596	SMCHD1	0.833146	2.11442e-07
ENSG00000100280	AP1B1	0.768549	2.13978e-07
ENSG00000265354	TIMM23	-1.18518	2.17419e-07
ENSG00000164300	SERINC5	1.49468	2.17419e-07
ENSG00000170385	SLC30A1	1.16778	2.18938e-07
ENSG00000136045	PWP1	-0.745449	2.57604e-07
ENSG00000125534	PPDPF	1.04117	2.67407e-07
ENSG00000124299	PEPD	0.879489	2.79432e-07
ENSG00000101444	AHCY	1.00057	2.87517e-07
ENSG00000145919	BOD1	-0.786227	3.2029e-07
ENSG00000111275	ALDH2	0.84988	3.50859e-07
ENSG00000111530	CAND1	-0.578211	3.80853e-07
ENSG00000127445	PIN1	0.774123	3.82275e-07
ENSG00000092140	G2E3	-1.31946	3.99715e-07
ENSG00000083642	PDS5B	-0.932163	4.03913e-07
ENSG00000119041	GTF3C3	-0.836627	4.07253e-07
ENSG00000105373	NOP53	0.831492	4.07253e-07
ENSG00000114742	WDR48	-1.00028	4.44701e-07
ENSG00000032219	ARID4A	1.27351	4.59668e-07
ENSG00000129480	DTD2	-1.09031	5.18358e-07
ENSG00000125968	ID1	-1.26889	5.89992e-07
ENSG00000165832	TRUB1	-1.11199	6.33165e-07
ENSG00000244754	N4BP2L2	-0.945831	6.89067e-07
ENSG00000139726	DENR	-0.633162	6.89436e-07
ENSG00000113300	CNOT6	-1.14635	7.23272e-07
ENSG00000198692	EIF1AY	0.629237	7.26146e-07
ENSG00000004897	CDC27	-0.954081	7.37283e-07
ENSG00000121005	CRISPLD1	1.3051	8.10864e-07
ENSG00000128714	HOXD13	-1.67589	9.05519e-07
ENSG00000088986	DYNLL1	0.542101	9.28019e-07
ENSG00000047056	WDR37	1.46862	9.33575e-07
ENSG00000280145	CU638689.4	1.67596	9.4228e-07
ENSG00000152253	SPC25	-1.09368	9.73456e-07
ENSG00000185361	TNFAIP8L1	-1.45826	9.89667e-07
ENSG00000128908	INO80	-1.74904	1.01441e-06
ENSG00000137509	PRCP	0.795677	1.02839e-06
ENSG00000133026	MYH10	0.655085	1.04608e-06
ENSG00000183444	OR7E38P	0.948017	1.08079e-06
ENSG00000111276	CDKN1B	-1.03177	1.1102e-06
ENSG00000010165	METTL13	-1.20617	1.13293e-06
ENSG00000183077	AFMID	0.825661	1.13359e-06
ENSG00000159873	CCDC117	-0.816319	1.13915e-06
ENSG00000213442	RPL18AP3	1.13503	1.14785e-06
ENSG00000260917	AL158212.3	1.71987	1.15656e-06
ENSG00000087191	PSMC5	0.589421	1.17561e-06
ENSG00000100519	PSMC6	-0.768107	1.23676e-06
ENSG00000121671	CRY2	1.36314	1.31171e-06
ENSG00000171634	BPTF	-0.597145	1.46754e-06
ENSG00000166037	CEP57	-0.659265	1.52819e-06
ENSG00000197312	DDI2	0.689524	1.53393e-06
ENSG00000116062	MSH6	-0.697472	1.69197e-06
ENSG00000061794	MRPS35	-0.877795	1.7094e-06
ENSG00000228474	OST4	0.779917	1.71765e-06
ENSG00000116128	BCL9	-1.20568	1.74563e-06
ENSG00000156256	USP16	-0.788793	1.74665e-06
ENSG00000181904	C5orf24	0.543587	1.766e-06
ENSG00000259001	AL355075.4	1.80126	1.79874e-06
ENSG00000010404	IDS	0.599	1.80223e-06
ENSG00000116560	SFPQ	0.702239	2.04733e-06
ENSG00000203644	AC083799.1	-2.72894	2.11639e-06
ENSG00000100243	CYB5R3	0.777146	2.12666e-06
ENSG00000261643	AL590235.1	1.43903	2.16283e-06
ENSG00000141378	PTRH2	-1.29182	2.20805e-06
ENSG00000164978	NUDT2	-1.85557	2.21616e-06
ENSG00000111879	FAM184A	-1.00582	2.39175e-06
ENSG00000179218	CALR	0.531623	2.44469e-06
ENSG00000077942	FBLN1	0.697651	2.48083e-06
ENSG00000120437	ACAT2	0.564111	2.52146e-06
ENSG00000240376	AC010343.1	0.917033	2.57479e-06
ENSG00000254004	ZNF260	-1.93314	2.58975e-06
ENSG00000226243	RPL37AP1	0.951969	2.59507e-06
ENSG00000165533	TTC8	-1.04875	2.72762e-06
ENSG00000125962	ARMCX5	-2.00042	2.77781e-06
ENSG00000134717	BTF3L4	-0.780687	2.81201e-06
ENSG00000073969	NSF	0.645395	3.10665e-06
ENSG00000179431	FJX1	-1.46989	3.1308e-06
ENSG00000164733	CTSB	0.717868	3.28653e-06
ENSG00000100796	PPP4R3A	-0.997294	3.35811e-06
ENSG00000104863	LIN7B	-1.31683	3.36793e-06
ENSG00000183199	HSP90AB3P	0.905643	3.38208e-06
ENSG00000260412	AL353746.1	2.59409	3.40958e-06
ENSG00000267855	NDUFA7	0.680173	3.50693e-06
ENSG00000139370	SLC15A4	-0.967461	3.64587e-06
ENSG00000104774	MAN2B1	0.844584	3.97152e-06
ENSG00000109689	STIM2	-0.867413	4.08137e-06
ENSG00000237296	SMG1P1	2.25851	4.37805e-06
ENSG00000249353	NPM1P27	1.20253	4.52934e-06
ENSG00000162139	NEU3	0.803377	4.61074e-06
ENSG00000115368	WDR75	-0.885592	4.61606e-06
ENSG00000173456	RNF26	-1.85511	4.63539e-06
ENSG00000163468	CCT3	0.611072	4.64781e-06
ENSG00000198265	HELZ	-0.678541	4.70876e-06
ENSG00000198695	MT-ND6	0.980161	4.72291e-06
ENSG00000141956	PRDM15	-1.22103	4.72732e-06
ENSG00000225663	MCRIP1	0.768037	4.92686e-06
ENSG00000123374	CDK2	0.679308	4.95449e-06
ENSG00000117597	DIEXF	-1.4093	4.9944e-06
ENSG00000174238	PITPNA	0.479702	5.09872e-06
ENSG00000228794	LINC01128	0.959758	5.12808e-06
ENSG00000143322	ABL2	-1.18116	5.21874e-06
ENSG00000078142	PIK3C3	-0.680424	5.27332e-06
ENSG00000066827	ZFAT	-1.78086	5.32623e-06
ENSG00000234851	RPL23AP42	0.731941	5.35423e-06
ENSG00000112578	BYSL	-1.34138	5.37281e-06
ENSG00000136982	DSCC1	-0.830812	5.51762e-06
ENSG00000188243	COMMD6	0.667137	5.52423e-06
ENSG00000161217	PCYT1A	0.654613	5.56591e-06
ENSG00000102524	TNFSF13B	5.10986	5.65442e-06
ENSG00000175548	ALG10B	-1.60224	5.69311e-06
ENSG00000072506	HSD17B10	0.702323	5.73831e-06
ENSG00000175215	CTDSP2	-1.18924	5.89941e-06
ENSG00000170266	GLB1	0.625614	5.9851e-06
ENSG00000058056	USP13	-0.636308	5.99561e-06
ENSG00000211445	GPX3	1.31464	6.00921e-06
ENSG00000107223	EDF1	0.592629	6.00921e-06
ENSG00000265303	AC099850.2	-0.932507	6.14573e-06
ENSG00000106628	POLD2	0.627102	6.34053e-06
ENSG00000175376	EIF1AD	-1.32488	6.34642e-06
ENSG00000273373	AL355488.1	-1.98443	6.34852e-06
ENSG00000196497	IPO4	0.839718	6.39791e-06
ENSG00000135506	OS9	0.718999	6.41205e-06
ENSG00000069020	MAST4	1.27614	6.4587e-06
ENSG00000156650	KAT6B	-1.19534	6.50728e-06
ENSG00000169564	PCBP1	-0.792093	6.57065e-06
ENSG00000172239	PAIP1	-0.75203	6.62753e-06
ENSG00000171169	NAIF1	-2.76604	6.64635e-06
ENSG00000255529	POLR2M	-0.786484	6.69928e-06
ENSG00000132153	DHX30	-0.630595	6.79265e-06
ENSG00000180822	PSMG4	-1.34776	7.00237e-06
ENSG00000138658	ZGRF1	-1.44504	7.13005e-06
ENSG00000006712	PAF1	-0.812795	7.24313e-06
ENSG00000210077	MT-TV	1.70088	7.24783e-06
ENSG00000115520	COQ10B	0.832844	7.27902e-06
ENSG00000120696	KBTBD7	-1.48496	7.30357e-06
ENSG00000143545	RAB13	0.664549	7.39454e-06
ENSG00000135968	GCC2	-0.613796	7.60145e-06
ENSG00000168813	ZNF507	-1.21661	7.67152e-06
ENSG00000124406	ATP8A1	0.768303	7.7917e-06
ENSG00000186889	TMEM17	-4.55352	7.83732e-06
ENSG00000258559	AC005519.1	2.01063	7.87538e-06
ENSG00000117906	RCN2	0.700452	7.96831e-06
ENSG00000182224	CYB5D1	-1.34501	8.02602e-06
ENSG00000197102	DYNC1H1	0.679808	8.27743e-06
ENSG00000234287	AC099560.2	1.25261	8.45463e-06
ENSG00000185920	PTCH1	-1.26535	8.51736e-06
ENSG00000136231	IGF2BP3	-0.890298	8.56069e-06
ENSG00000115446	UNC50	-1.63433	8.67188e-06
ENSG00000280047	AC091825.1	2.8751	8.68838e-06
ENSG00000111602	TIMELESS	0.577606	8.84917e-06
ENSG00000118655	DCLRE1B	-1.19388	9.02656e-06
ENSG00000140471	LINS1	0.848379	9.04261e-06
ENSG00000006715	VPS41	0.696956	9.28957e-06
ENSG00000234797	RPS3AP6	1.04662	9.86332e-06
ENSG00000141564	RPTOR	-1.28537	1.0091e-05
ENSG00000130222	GADD45G	-0.909679	1.04054e-05
ENSG00000166181	API5	0.548824	1.0609e-05
ENSG00000102158	MAGT1	0.698203	1.08537e-05
ENSG00000078269	SYNJ2	-1.09109	1.10725e-05
ENSG00000091656	ZFHX4	-0.912548	1.11124e-05
ENSG00000182173	TSEN54	-0.758256	1.11164e-05
ENSG00000111596	CNOT2	-0.81971	1.11165e-05
ENSG00000144401	METTL21A	-1.17318	1.1182e-05
ENSG00000170899	GSTA4	0.716443	1.11883e-05
ENSG00000104660	LEPROTL1	-0.632909	1.13077e-05
ENSG00000177485	ZBTB33	-1.03145	1.17213e-05
ENSG00000078177	N4BP2	-1.13302	1.20792e-05
ENSG00000066032	CTNNA2	1.21814	1.21207e-05
ENSG00000128709	HOXD9	-1.57949	1.22021e-05
ENSG00000108175	ZMIZ1	-0.653751	1.23378e-05
ENSG00000213169	AC069218.1	1.13343	1.26068e-05
ENSG00000123607	TTC21B	0.861554	1.29193e-05
ENSG00000170275	CRTAP	0.620982	1.33501e-05
ENSG00000273059	AC239803.3	4.13049	1.34699e-05
ENSG00000106268	NUDT1	0.74668	1.36357e-05
ENSG00000225178	RPSAP58	1.00154	1.36723e-05
ENSG00000100603	SNW1	-0.626018	1.3705e-05
ENSG00000261556	SMG1P7	3.08788	1.40464e-05
ENSG00000144671	SLC22A14	3.20877	1.40589e-05
ENSG00000171729	TMEM51	-1.0892	1.42307e-05
ENSG00000189319	FAM53B	-0.989106	1.4298e-05
ENSG00000175573	C11orf68	-1.30227	1.43839e-05
ENSG00000176142	TMEM39A	-1.4856	1.43839e-05
ENSG00000272525	AC099522.2	-4.48778	1.45628e-05
ENSG00000126249	PDCD2L	-1.32095	1.45628e-05
ENSG00000170577	SIX2	-1.86242	1.4579e-05
ENSG00000086712	TXLNG	0.533967	1.61524e-05
ENSG00000261889	AC108134.2	1.54908	1.6316e-05
ENSG00000123444	KBTBD4	-2.39942	1.65477e-05
ENSG00000117697	NSL1	-0.608723	1.65682e-05
ENSG00000183770	FOXL2	-1.29188	1.66928e-05
ENSG00000223131	RNA5SP304	1.94079	1.69756e-05
ENSG00000163704	PRRT3	-1.46581	1.70368e-05
ENSG00000161800	RACGAP1	-0.980864	1.72817e-05
ENSG00000167088	SNRPD1	-0.602492	1.73748e-05
ENSG00000182670	TTC3	0.527236	1.76969e-05
ENSG00000185591	SP1	-1.28985	1.77493e-05
ENSG00000136240	KDELR2	0.530927	1.79782e-05
ENSG00000159210	SNF8	0.5426	1.81002e-05
ENSG00000100938	GMPR2	-0.845501	1.833e-05
ENSG00000133597	ADCK2	-1.40203	1.83847e-05
ENSG00000165629	ATP5F1C	0.574492	1.84726e-05
ENSG00000177508	IRX3	-1.87175	1.87639e-05
ENSG00000180340	FZD2	-1.23548	1.88451e-05
ENSG00000152556	PFKM	0.65045	1.88917e-05
ENSG00000125249	RAP2A	0.839971	1.89387e-05
ENSG00000168216	LMBRD1	-1.58336	1.92237e-05
ENSG00000139174	PRICKLE1	-2.22925	1.9614e-05
ENSG00000144744	UBA3	-0.846649	1.99677e-05
ENSG00000196715	VKORC1L1	0.526837	2.00797e-05
ENSG00000149346	SLX4IP	-1.67159	2.00862e-05
ENSG00000109654	TRIM2	-0.863144	2.05332e-05
ENSG00000160199	PKNOX1	-0.985525	2.05343e-05
ENSG00000130816	DNMT1	0.474911	2.08572e-05
ENSG00000175886	RPL7AP66	0.905463	2.08702e-05
ENSG00000163811	WDR43	-0.824584	2.12859e-05
ENSG00000184164	CRELD2	0.599385	2.13821e-05
ENSG00000166455	C16orf46	2.06809	2.14688e-05
ENSG00000132591	ERAL1	-1.06307	2.1586e-05
ENSG00000116652	DLEU2L	-2.77904	2.17009e-05
ENSG00000138386	NAB1	-0.835145	2.1833e-05
ENSG00000205544	TMEM256	0.639613	2.18772e-05
ENSG00000114956	DGUOK	0.552345	2.19201e-05
ENSG00000204131	NHSL2	0.966946	2.1947e-05
ENSG00000242071	RPL7AP6	0.785704	2.2211e-05
ENSG00000122008	POLK	-0.896987	2.26586e-05
ENSG00000273038	AL365203.2	2.22042	2.27944e-05
ENSG00000141556	TBCD	0.716944	2.28841e-05
ENSG00000169683	LRRC45	-1.07809	2.30986e-05
ENSG00000147437	GNRH1	2.1383	2.33224e-05
ENSG00000164751	PEX2	-1.06161	2.33309e-05
ENSG00000198833	UBE2J1	-1.11937	2.45318e-05
ENSG00000177479	ARIH2	0.460769	2.45938e-05
ENSG00000188811	NHLRC3	-1.36232	2.46137e-05
ENSG00000185442	FAM174B	-1.39437	2.46418e-05
ENSG00000171574	ZNF584	-4.17949	2.52949e-05
ENSG00000133059	DSTYK	-0.75177	2.62181e-05
ENSG00000206432	TMEM200C	-2.27908	2.67461e-05
ENSG00000128271	ADORA2A	-2.7651	2.68229e-05
ENSG00000100335	MIEF1	-0.784934	2.70156e-05
ENSG00000177303	CASKIN2	-1.18977	2.73238e-05
ENSG00000184557	SOCS3	-4.5007	2.76954e-05
ENSG00000221926	TRIM16	-2.01141	2.79322e-05
ENSG00000273437	AC108673.3	1.33234	2.81003e-05
ENSG00000170502	NUDT9	-1.25044	2.81254e-05
ENSG00000168758	SEMA4C	-1.09454	2.82693e-05
ENSG00000277246	AL157762.1	3.81204	2.85932e-05
ENSG00000185641	AC034236.1	0.947819	2.86848e-05
ENSG00000122140	MRPS2	-0.701862	2.96197e-05
ENSG00000175029	CTBP2	-0.460663	2.98928e-05
ENSG00000151247	EIF4E	-0.484344	2.99525e-05
ENSG00000107815	TWNK	-1.08281	3.00019e-05
ENSG00000029639	TFB1M	-1.15101	3.00796e-05
ENSG00000151657	KIN	-1.00119	3.01736e-05
ENSG00000260329	AC007541.1	-1.2025	3.02477e-05
ENSG00000213066	FGFR1OP	0.802465	3.02831e-05
ENSG00000137133	HINT2	0.574458	3.09646e-05
ENSG00000038274	MAT2B	-0.63206	3.10642e-05
ENSG00000226976	COX6A1P2	1.21387	3.11403e-05
ENSG00000018236	CNTN1	1.03671	3.13483e-05
ENSG00000175550	DRAP1	0.718819	3.23265e-05
ENSG00000129474	AJUBA	-1.6331	3.26417e-05
ENSG00000013375	PGM3	0.693061	3.28213e-05
ENSG00000211456	SACM1L	-0.511371	3.28984e-05
ENSG00000134987	WDR36	-0.943984	3.34906e-05
ENSG00000253276	CCDC71L	-0.776713	3.36159e-05
ENSG00000105755	ETHE1	0.831446	3.39797e-05
ENSG00000168096	ANKS3	-1.48564	3.4691e-05
ENSG00000267534	S1PR2	-4.4671	3.46984e-05
ENSG00000112237	CCNC	-0.810916	3.49668e-05
ENSG00000064999	ANKS1A	-1.01633	3.56248e-05
ENSG00000186564	FOXD2	-4.12117	3.56412e-05
ENSG00000189077	TMEM120A	0.717007	3.69299e-05
ENSG00000173218	VANGL1	-1.71019	3.7533e-05
ENSG00000033030	ZCCHC8	-0.624097	3.78654e-05
ENSG00000135829	DHX9	0.551069	3.79879e-05
ENSG00000105671	DDX49	0.548174	3.79948e-05
ENSG00000166164	BRD7	-0.485706	3.82288e-05
ENSG00000126822	PLEKHG3	-1.71323	3.83981e-05
ENSG00000168286	THAP11	-1.24961	3.85043e-05
ENSG00000241553	ARPC4	0.512981	3.9084e-05
ENSG00000008283	CYB561	3.24216	3.95916e-05
ENSG00000115946	PNO1	-0.778225	4.00953e-05
ENSG00000180884	ZNF792	-4.1424	4.03371e-05
ENSG00000147400	CETN2	0.752784	4.06708e-05
ENSG00000183098	GPC6	0.881599	4.06708e-05
ENSG00000273456	AC064836.3	-1.89705	4.07834e-05
ENSG00000064102	INTS13	-0.787255	4.08188e-05
ENSG00000138246	DNAJC13	-0.851756	4.09915e-05
ENSG00000106125	MINDY4	-1.50881	4.12094e-05
ENSG00000102738	MRPS31	-1.25836	4.23209e-05
ENSG00000140993	TIGD7	-4.30918	4.28297e-05
ENSG00000172115	CYCS	0.42254	4.33514e-05
ENSG00000144233	AMMECR1L	-0.692554	4.51646e-05
ENSG00000120885	CLU	1.13529	4.58744e-05
ENSG00000197771	MCMBP	-0.665754	4.62919e-05
ENSG00000103591	AAGAB	0.492702	5.0167e-05
ENSG00000126778	SIX1	-1.04917	5.0731e-05
ENSG00000158201	ABHD3	1.26563	5.25203e-05
ENSG00000127334	DYRK2	-0.954928	5.36106e-05
ENSG00000092201	SUPT16H	0.479809	5.38274e-05
ENSG00000136521	NDUFB5	0.593939	5.38841e-05
ENSG00000169957	ZNF768	-0.774379	5.40813e-05
ENSG00000147324	MFHAS1	-0.854902	5.46607e-05
ENSG00000111361	EIF2B1	0.475886	5.56575e-05
ENSG00000236552	RPL13AP5	0.73848	5.65538e-05
ENSG00000198355	PIM3	-0.93753	5.75218e-05
ENSG00000172500	FIBP	0.663932	5.7895e-05
ENSG00000124608	AARS2	-1.04114	5.81661e-05
ENSG00000028839	TBPL1	0.709579	5.87167e-05
ENSG00000233762	AC007969.1	0.932834	6.0033e-05
ENSG00000108018	SORCS1	0.677035	6.05377e-05
ENSG00000204072	ARMCX7P	-0.766755	6.09805e-05
ENSG00000279700	AC131212.2	-1.35934	6.46232e-05
ENSG00000171466	ZNF562	-0.664967	6.59843e-05
ENSG00000143420	ENSA	0.540373	6.75993e-05
ENSG00000171448	ZBTB26	-1.77772	6.91392e-05
ENSG00000174197	MGA	-0.698993	6.9321e-05
ENSG00000094841	UPRT	-1.25275	6.99716e-05
ENSG00000248161	AC098487.1	-3.24375	6.99763e-05
ENSG00000135632	SMYD5	-1.43373	7.05042e-05
ENSG00000152601	MBNL1	0.590928	7.13989e-05
ENSG00000162430	SELENON	0.696967	7.59514e-05
ENSG00000214612	RPS19P1	1.35891	7.65647e-05
ENSG00000215421	ZNF407	-1.03222	7.67965e-05
ENSG00000134508	CABLES1	-1.32148	7.78705e-05
ENSG00000101391	CDK5RAP1	-0.71884	7.88745e-05
ENSG00000167394	ZNF668	-1.22882	7.96136e-05
ENSG00000204315	FKBPL	-2.35553	8.02358e-05
ENSG00000002919	SNX11	-1.02043	8.03802e-05
ENSG00000135372	NAT10	-0.584996	8.59281e-05
ENSG00000163623	NKX6-1	-0.978971	8.64176e-05
ENSG00000125485	DDX31	-0.892088	8.81777e-05
ENSG00000198680	TUSC1	-1.58375	8.8488e-05
ENSG00000065060	UHRF1BP1	-1.30169	8.86904e-05
ENSG00000165526	RPUSD4	-0.918302	9.05773e-05
ENSG00000122566	HNRNPA2B1	0.619764	9.47637e-05
ENSG00000233597	AC133435.1	0.969547	9.55936e-05
ENSG00000167815	PRDX2	0.742881	9.61722e-05
ENSG00000153044	CENPH	0.638928	9.82745e-05
ENSG00000243716	NPIPB5	1.63415	9.92053e-05
ENSG00000135679	MDM2	-0.809678	0.000105373
ENSG00000136448	NMT1	-0.55961	0.000105725
ENSG00000203288	TDRKH-AS1	-4.13146	0.000105809
ENSG00000135677	GNS	0.416984	0.000106576
ENSG00000168061	SAC3D1	-0.870465	0.000109492
ENSG00000176542	USF3	-0.938873	0.000110831
ENSG00000134014	ELP3	-0.718743	0.000116362
ENSG00000196935	SRGAP1	-0.778889	0.000118145
ENSG00000274175	AC133551.1	-3.83057	0.000122914
ENSG00000278848	TP53TG3F	-3.83057	0.000122914
ENSG00000102287	GABRE	1.39085	0.000125347
ENSG00000065491	TBC1D22B	-1.46714	0.000125364
ENSG00000130770	ATP5IF1	0.435654	0.000126449
ENSG00000169016	E2F6	-0.973714	0.00012734
ENSG00000273906	AC011297.1	-2.51782	0.000128482
ENSG00000260708	AL118516.1	-1.02949	0.000138405
ENSG00000242527	AC100771.1	1.11886	0.000140251
ENSG00000166839	ANKDD1A	1.12855	0.00014283
ENSG00000168002	POLR2G	0.454763	0.000151933
ENSG00000106100	NOD1	-1.23498	0.000156167
ENSG00000250467	AC105389.3	-1.42429	0.000156299
ENSG00000120509	PDZD11	0.725666	0.000162175
ENSG00000273820	USP27X	-3.67219	0.000164137
ENSG00000198931	APRT	0.673757	0.000164286
ENSG00000172932	ANKRD13D	-1.19641	0.000166238
ENSG00000085365	SCAMP1	-0.46549	0.000172017
ENSG00000279519	AC007382.1	1.03348	0.000175955
ENSG00000145386	CCNA2	-0.829004	0.000176069
ENSG00000062650	WAPL	-0.689463	0.000178945
ENSG00000099625	CBARP	-1.18733	0.000179776
ENSG00000204253	HNRNPCP2	1.2781	0.00018277
ENSG00000127884	ECHS1	0.491979	0.000183788
ENSG00000130638	ATXN10	0.473818	0.000184267
ENSG00000144136	SLC20A1	0.337888	0.00018848
ENSG00000180011	ZADH2	-1.00673	0.000191961
ENSG00000185158	LRRC37B	-1.22171	0.000192239
ENSG00000021776	AQR	0.509303	0.000196043
ENSG00000165626	BEND7	-1.51917	0.000196902
ENSG00000113742	CPEB4	0.813587	0.00020052
ENSG00000112365	ZBTB24	-0.895644	0.000204861
ENSG00000143862	ARL8A	-0.883622	0.000206108
ENSG00000176749	CDK5R1	-0.580105	0.000207256
ENSG00000124762	CDKN1A	0.653141	0.000210101
ENSG00000168090	COPS6	0.461869	0.000211424
ENSG00000104805	NUCB1	0.683932	0.000211539
ENSG00000169045	HNRNPH1	0.343977	0.000211977
ENSG00000259479	SORD2P	0.450613	0.000221303
ENSG00000198783	ZNF830	-0.763985	0.000228416
ENSG00000130520	LSM4	0.514515	0.00022867
ENSG00000139116	KIF21A	-0.383399	0.000234879
ENSG00000105829	BET1	-2.24766	0.000235779
ENSG00000163605	PPP4R2	-0.520069	0.000242393
ENSG00000269925	Z98884.2	-3.89858	0.000250515
ENSG00000121741	ZMYM2	-0.833972	0.000252101
ENSG00000260948	AL390195.2	2.17816	0.000255488
ENSG00000165949	IFI27	1.78478	0.000266544
ENSG00000228696	ARL17B	-0.958246	0.000269925
ENSG00000111450	STX2	-0.501056	0.00027484
ENSG00000115526	CHST10	-0.993802	0.000285473
ENSG00000173145	NOC3L	-0.581	0.000306169
ENSG00000108733	PEX12	-3.33441	0.000306405
ENSG00000147100	SLC16A2	0.860311	0.000307403
ENSG00000159882	ZNF230	-1.44208	0.000307629
ENSG00000147548	NSD3	-0.394644	0.000313798
ENSG00000176595	KBTBD11	-3.40431	0.000321241
ENSG00000176371	ZSCAN2	-0.533538	0.00032755
ENSG00000220161	LINC02076	2.04388	0.000330183
ENSG00000281468	AC006504.8	-3.31776	0.00033237
ENSG00000276846	AC016590.3	-1.55233	0.000334548
ENSG00000170037	CNTROB	-0.809085	0.00034791
ENSG00000168818	STX18	-0.958801	0.000354389
ENSG00000143207	COP1	-0.700597	0.000361081
ENSG00000153037	SRP19	-0.574232	0.000362166
ENSG00000102781	KATNAL1	-0.777341	0.000373322
ENSG00000166851	PLK1	-0.641892	0.000385475
ENSG00000143702	CEP170	-0.505731	0.000386202
ENSG00000163636	PSMD6	-0.41009	0.000400579
ENSG00000236709	DAPK1-IT1	-3.3919	0.000403873
ENSG00000199377	RNU5F-1	1.01095	0.000416139
ENSG00000198040	ZNF84	0.468253	0.000418724
ENSG00000106330	MOSPD3	0.626755	0.000419607
ENSG00000164338	UTP15	-0.792222	0.000426471
ENSG00000189079	ARID2	-0.822335	0.00043823
ENSG00000272316	AL021368.2	1.26245	0.000438873
ENSG00000236754	AC007666.1	2.00478	0.000439085
ENSG00000148926	ADM	-3.15095	0.000449193
ENSG00000101868	POLA1	0.568721	0.000450649
ENSG00000214900	LINC01588	1.88011	0.000451984
ENSG00000125630	POLR1B	-0.738252	0.000452904
ENSG00000158604	TMED4	0.463943	0.000458083
ENSG00000213888	LINC01521	-1.29458	0.000462571
ENSG00000114554	PLXNA1	-0.526471	0.000463738
ENSG00000175691	ZNF77	-1.60337	0.000474201
ENSG00000180901	KCTD2	-0.510337	0.000501366
ENSG00000143498	TAF1A	-0.917548	0.00051382
ENSG00000273559	CWC25	-0.661291	0.000536884
ENSG00000107874	CUEDC2	0.590096	0.000552669
ENSG00000213553	RPLP0P6	0.973317	0.000552773
ENSG00000144381	HSPD1	0.320909	0.000559279
ENSG00000137522	RNF121	-0.803285	0.000562989
ENSG00000136897	MRPL50	-0.728554	0.000570818
ENSG00000145901	TNIP1	-0.592446	0.000588479
ENSG00000107651	SEC23IP	-0.431112	0.00061446
ENSG00000162607	USP1	-0.410251	0.000688439
ENSG00000226360	RPL10AP6	0.857208	0.00069136
ENSG00000134255	CEPT1	-0.731481	0.000692091
ENSG00000201649	RNY4P34	-3.28571	0.00069685
ENSG00000035928	RFC1	-0.365089	0.000724296
ENSG00000223482	NUTM2A-AS1	-1.17123	0.00073667
ENSG00000064703	DDX20	-0.854096	0.000752624
ENSG00000114270	COL7A1	0.934803	0.000779766
ENSG00000186063	AIDA	0.33739	0.000780097
ENSG00000140105	WARS	0.499567	0.000800253
ENSG00000168528	SERINC2	0.533035	0.00084892
ENSG00000277879	AL391988.1	2.79938	0.000897115
ENSG00000196365	LONP1	0.391776	0.000940851
ENSG00000198862	LTN1	-0.408493	0.000949903
ENSG00000188785	ZNF548	-1.53353	0.000955846
ENSG00000143294	PRCC	-0.696558	0.000959449
ENSG00000167325	RRM1	0.324271	0.000988553
ENSG00000185710	SMG1P4	1.62086	0.00102612
ENSG00000141542	RAB40B	-0.809956	0.00102942
ENSG00000138092	CENPO	-0.64039	0.00106899
ENSG00000005100	DHX33	-0.410676	0.00109011
ENSG00000102753	KPNA3	-0.472239	0.00113642
ENSG00000167523	SPATA33	-0.978724	0.00113851
ENSG00000174151	CYB561D1	-1.67877	0.00114481
ENSG00000159352	PSMD4	0.411502	0.00117661
ENSG00000169862	CTNND2	0.487369	0.00121071
ENSG00000229589	ACVR2B-AS1	-3.14833	0.00126815
ENSG00000135912	TTLL4	-0.776219	0.00130979
ENSG00000271387	AL445228.2	-2.91538	0.00132143
ENSG00000181220	ZNF746	-0.959253	0.0013333
ENSG00000107105	ELAVL2	-0.416007	0.001368
ENSG00000089063	TMEM230	0.457408	0.00140562
ENSG00000108055	SMC3	-0.309775	0.00146201
ENSG00000198937	CCDC167	0.471208	0.00146998
ENSG00000183808	RBM12B	-0.681116	0.00152902
ENSG00000234964	FABP5P7	0.774788	0.00156164
ENSG00000141510	TP53	0.44343	0.00157901
ENSG00000103978	TMEM87A	-0.472274	0.0015874
ENSG00000196693	ZNF33B	-0.601352	0.00160042
ENSG00000254093	PINX1	-0.447402	0.00162181
ENSG00000113269	RNF130	-0.586351	0.00162762
ENSG00000247516	MIR4458HG	0.393328	0.00166686
ENSG00000131061	ZNF341	-2.13821	0.00174512
ENSG00000279500	AC108704.2	-1.00852	0.00174572
ENSG00000196656	AC004057.1	0.593676	0.00175608
ENSG00000138606	SHF	-0.671924	0.00182322
ENSG00000077044	DGKD	-0.527523	0.00184389
ENSG00000198826	ARHGAP11A	-0.538629	0.00187606
ENSG00000064995	TAF11	-0.394709	0.0019658
ENSG00000144057	ST6GAL2	-0.755275	0.00201576
ENSG00000100714	MTHFD1	0.376973	0.00209578
ENSG00000077463	SIRT6	-0.758645	0.00222867
ENSG00000271474	AC106881.1	-1.10737	0.00227612
ENSG00000279613	AC124283.5	-1.98855	0.00234593
ENSG00000187391	MAGI2	-1.29158	0.00241827
ENSG00000099725	PRKY	0.578272	0.00251517
ENSG00000118200	CAMSAP2	-0.625486	0.00260699
ENSG00000120868	APAF1	0.686446	0.00274201
ENSG00000137040	RANBP6	-0.584753	0.00280437
ENSG00000266160	RN7SL612P	-2.50305	0.00282261
ENSG00000214535	RPS15AP1	1.2073	0.0029242
ENSG00000264112	AC015813.1	0.928934	0.00292611
ENSG00000252636	RNU6-826P	-0.84672	0.00295075
ENSG00000175354	PTPN2	-0.453833	0.00313828
ENSG00000204231	RXRB	-0.451627	0.00327138
ENSG00000003756	RBM5	-0.639209	0.00330068
ENSG00000066654	THUMPD1	-0.371194	0.0033551
ENSG00000139154	AEBP2	-0.797762	0.00342535
ENSG00000147144	CCDC120	-1.03672	0.00347854
ENSG00000147174	GCNA	1.31082	0.00353935
ENSG00000143252	SDHC	0.376716	0.00362915
ENSG00000274471	AC242376.2	1.37041	0.00391445
ENSG00000181450	ZNF678	-0.861574	0.00397335
ENSG00000137571	SLCO5A1	-0.656235	0.00407275
ENSG00000128973	CLN6	-0.424833	0.00408078
ENSG00000170270	GON7	0.431577	0.00424157
ENSG00000076382	SPAG5	-0.421015	0.00431281
ENSG00000214029	ZNF891	-1.15832	0.00446661
ENSG00000277969	AC006449.6	-2.37708	0.00447068
ENSG00000055917	PUM2	-0.500238	0.00480631
ENSG00000220583	RPL35P2	1.53575	0.00488872
ENSG00000171940	ZNF217	-0.686971	0.00499118
ENSG00000115808	STRN	-0.527711	0.00548944
ENSG00000102221	JADE3	-0.630518	0.00565218
ENSG00000099821	POLRMT	-0.511347	0.00576116
ENSG00000133056	PIK3C2B	-0.472737	0.00623447
ENSG00000197892	KIF13B	-0.870967	0.00643667
ENSG00000150637	CD226	1.45408	0.0071139
ENSG00000163597	SNHG16	0.246723	0.00714097
ENSG00000170396	ZNF804A	0.673181	0.00739897
ENSG00000081377	CDC14B	-0.93744	0.00751689
ENSG00000244165	P2RY11	0.534765	0.00780681
ENSG00000176407	KCMF1	-0.455624	0.00843707
ENSG00000105287	PRKD2	-0.737523	0.00917349
ENSG00000156860	FBRS	-0.647884	0.00973225
